# Supplementary material for: Bedsharing among breastfeeding physicians: Results of a nationwide survey
Source: PLoS One. 2024 Aug 1;19(8):e0305625. doi: 10.1371/journal.pone.0305625 (PMC11293648; doi:10.1371/journal.pone.0305625)
Supplement: S1 Dataset — (XLSX) [file pone.0305625.s004.xlsx]

## Sheet: Sheet1
Progress	Duration (in seconds)	Finished	ResponseId	physician	singleton_yn	strenuous	strenuous_other	specialty	specialty_other	race	race_other	hispanic	children_n	relationship	birthyr	delivery	ga_wks	bf_yn	bf_months	bf_only	bf_goal_yn	age_stoplatch	matleave_wk	sleep_room	sleep_otherroom	sleep_crib	sleep_bed	sleep_couch	sleep_swing	sleep_cosleeper	sleep_bassinet	sleep_carseat	sleep_together_allnight	sleep_together_firstpart	sleep_together_lastpart	sleep_together_severaltimes	sleep_together_always	sleep_together_sometimes	sleep_together_never	sleep_together_sleep	sleep_together_awake	sleep_together_others	sleep_together_reasons_yes	sleep_together_reasons_no	age_sleep_otherroom	sleep_together_informdr	ppdepression_yn
100	88	True	R_1oInTxo5PEVfya0	Yes	Yes
100	5	True	R_bpHhv3LK9YEcfGF	No
100	609	True	R_s86ChHZSb7VCX9n	Yes	Yes	Residency		Obstetrics and Gynecology		White		No, Not Spanish/Hispanic	3	Married		Vaginally and not induced	39	Yes	36	6 months	Yes	36 months	6	7-12 months	7-12 months	7-12 months	7-12 months																				Yes
100	346	True	R_1qewVSaH5QvAK9s	Yes	Yes	Academic position		Other	Internal Medicine Pediatrics	White		No, Not Spanish/Hispanic	2	Married		An unplanned or emergency cesarean	39	Yes	36	Less than 1 month	Yes	36 months	12	7-12 months	0-6 months		7-12 months						7-12 months			4-6 months	7-12 months	4-6 months	0-3 months	7-12 months	4-6 months	Your husband or partner	Sleeping with my baby helped the baby or me to sleep better,To breastfeed,To be close or bond,To comfort when fussy	It was not commonly done in my family,I thought it was safer if my baby did not sleep with me or us	Greater than 12 months	Yes	Yes
100	1418	True	R_0Gl96D6BlDNFMJz	Yes	Yes	Residency		Obstetrics and Gynecology		White		No, Not Spanish/Hispanic	3	Married		Vaginally and not induced	39	Yes	36	6 months	Yes	36 months	12	0-6 months	7-12 months		7-12 months						0-3 months	0-3 months			7-12 months	4-6 months		4-6 months		Your husband or partner,Your other child or children	It was commonly done in my family,Sleeping with my baby helped the baby or me to sleep better,I though it was safer if my baby slept with me or us,To breastfeed		Greater than 12 months	No	Yes
100	67	True	R_1n7Ksbcmq6dzDpO	Yes	Yes																		25
100	4100	True	R_2zOxX8WDyp6W1hk	Yes	Yes																			7-12 months	0-6 months		0-3 months															Your other child or children	A doctor or nurse advised sleeping with my baby to breastfeed,To breastfeed
100	416	True	R_1CjD8lzRmq9j5jM	Yes	Yes	Residency		Obstetrics and Gynecology		White		No, Not Spanish/Hispanic	3	Married	1997	Vaginally and not induced	39	Yes	36	6 months	Yes	36 months		0-6 months,7-12 months			0-3 months,4-6 months,7-12 months						0-3 months,4-6 months,7-12 months				0-3 months,7-12 months	4-6 months		0-3 months,4-6 months,7-12 months		Your husband or partner,Your other child or children	To breastfeed,To be close or bond	Not applicable, I brought my baby to bed with me	Greater than 12 months	No	Yes
100	11	True	R_296rkBg6U79NXAB	Yes	No
100	615	True	R_2AHccs8elFrhdC7	Yes	Yes	Residency		Obstetrics and Gynecology		Black or African American		No, Not Spanish/Hispanic	3	Married	2012	Vaginally and induced	38	Yes	12	4 months	Yes	12 months	6	0-6 months	7-12 months		0-3 months,4-6 months		0-3 months,4-6 months		0-3 months,4-6 months,7-12 months					0-3 months,4-6 months	0-3 months,4-6 months	7-12 months		0-3 months,4-6 months	0-3 months,4-6 months,7-12 months	Your husband or partner	Sleeping with my baby helped the baby or me to sleep better,To breastfeed,To be close or bond	Not applicable, I brought my baby to bed with me	Greater than 12 months	No	No
100	12	True	R_89cnsyPLJQ9bnLX	No
100	484	True	R_XuGjQxWiZ9bYNYR	Yes	Yes	Residency		Pediatrics		White		No, Not Spanish/Hispanic	3	Married	1988	Vaginally and induced	38	Yes	13	6 months	Yes	13 months	6	0-6 months	7-12 months	4-6 months,7-12 months					0-3 months					0-3 months		0-3 months	4-6 months,7-12 months	0-3 months		Your husband or partner	To breastfeed,To comfort when fussy	I thought it was safer if my baby did not sleep with me or us	5 months	No	No
46	14	False	R_rqbPUKlYzCwUakN	Yes	Yes
71	126	False	R_3qEjrg8t3H94SIN	Yes	Yes	Residency		Obstetrics and Gynecology		White		No, Not Spanish/Hispanic	3	Married	1994	Vaginally and not induced	39	Yes	36	6 months	Yes		16
100	182	True	R_2UfrZGJsJflWNUf	Yes	Yes	Residency		Obstetrics and Gynecology				No, Not Spanish/Hispanic
100	281	True	R_3LbstYrCowtui0A	Yes	Yes	Residency		Obstetrics and Gynecology		White		No, Not Spanish/Hispanic	3	Married	1997	Vaginally and not induced	39	Yes	36	6 months	Yes	36 months	6	0-6 months	0-6 months		0-3 months,4-6 months,7-12 months
100	391	True	R_3ErNyhgpIDIIDXQ	Yes	Yes	Residency		Internal Medicine		Black or African American		No, Not Spanish/Hispanic	1	Married	2010	Vaginally and not induced	37	Yes	4	Less than 1 month	No	2 weeks	6	0-6 months,7-12 months		4-6 months,7-12 months	7-12 months		0-3 months		0-3 months,4-6 months		0-3 months,4-6 months,7-12 months				0-3 months,4-6 months,7-12 months			0-3 months,4-6 months,7-12 months		No one else	Sleeping with my baby helped the baby or me to sleep better,To be close or bond,To comfort when fussy		Greater than 12 months	Yes	No
100	357	True	R_Ah74SORyi9ffZM5	Yes	Yes	Residency		Pediatrics		White		No, Not Spanish/Hispanic	1	Married	2019	Vaginally and induced	38	Yes	12	Less than 1 month	No	4 months	12		0-6 months,7-12 months													7-12 months	0-3 months,4-6 months		7-12 months	No one else	To comfort when sick	We woke each other up, or baby woke me or others in the bed,I thought it was safer if my baby did not sleep with me or us,I thought it would be too hard to get my baby to sleep in a crib when he or she was older	Less than 1 month	No	Yes
100	252	True	R_31QOOSKfztmhI5v	Yes	Yes	Residency		Pediatrics		White		No, Not Spanish/Hispanic		Married	2018	Vaginally and induced	41	Yes	23	Greater than 8 months	Yes			0-6 months	7-12 months		0-3 months			0-3 months						0-3 months	0-3 months			0-3 months		Your husband or partner	Sleeping with my baby helped the baby or me to sleep better,To breastfeed	I thought it was safer if my baby did not sleep with me or us,A doctor or nurse advised not sleeping with my baby	6 months	Yes	No
100	351	True	R_1LFDJi1MhEnH4nN	Yes	Yes	Private Practice position		Internal Medicine		White		No, Not Spanish/Hispanic	1	Married	2020	Vaginally and induced	37	Yes					12	0-6 months							0-3 months					0-3 months		0-3 months	0-3 months		0-3 months	No one else	To breastfeed,To be close or bond	I thought it was safer if my baby did not sleep with me or us			No
100	500	True	R_2sWKkgDaqWwVgi6	Yes	Yes	Residency		Pediatrics		White		No, Not Spanish/Hispanic	2	Married	2016	Vaginally and not induced	40	Yes	36	Greater than 8 months	Yes	36 months	9	0-6 months	0-6 months,7-12 months	4-6 months	7-12 months				0-3 months				7-12 months			7-12 months			7-12 months	Your husband or partner	To breastfeed	I thought it was safer if my baby did not sleep with me or us	3 months	No	No
100	338	True	R_21FcNPgpNqeFlo7	Yes	Yes	Private Practice position		Obstetrics and Gynecology		White		No, Not Spanish/Hispanic	2	Married	2005	An unplanned or emergency cesarean	39	Yes	13	Greater than 8 months	Yes	13	6	0-6 months	7-12 months	0-3 months,4-6 months,7-12 months													0-3 months,4-6 months,7-12 months					I thought it was safer if my baby did not sleep with me or us	6 months		No
100	358	True	R_CgofkSGWqUiDI9H	Yes	Yes	Residency		Other	Interventional Radiology	White		No, Not Spanish/Hispanic	2	Married	2018	Vaginally and induced	40	Yes	10	Greater than 8 months	Yes		10	0-6 months	7-12 months	0-3 months,4-6 months,7-12 months																	Not applicable, I did not bring my baby to bed with me	I thought it was safer if my baby did not sleep with me or us	8 months		No
100	541	True	R_1IvjEzlqqi0FhnH	Yes	Yes	Hospitalists		Pediatrics		White		No, Not Spanish/Hispanic	2	Married	2017	An unplanned or emergency cesarean	32	Yes	24	Greater than 8 months	Yes	24 months	12	0-6 months,7-12 months	7-12 months		7-12 months				0-3 months,4-6 months		7-12 months	4-6 months	4-6 months	4-6 months	7-12 months	4-6 months	0-3 months	7-12 months	4-6 months	No one else	Sleeping with my baby helped the baby or me to sleep better	Not applicable, I brought my baby to bed with me,I thought it was safer if my baby did not sleep with me or us	Greater than 12 months	No	No
100	271	True	R_dbfNANSneMim3sJ	Yes	Yes	Private Practice position		Urology		Other, please write down	Two races white and filipino		1	Married	2019	Vaginally and not induced	39	Yes		Greater than 8 months	Yes		14	0-6 months,7-12 months			7-12 months				0-3 months,4-6 months		7-12 months				7-12 months			7-12 months		Your husband or partner	Sleeping with my baby helped the baby or me to sleep better,To breastfeed,To be close or bond,To comfort when fussy,To comfort when sick			Yes	No
100	580	True	R_3Em9LZtd7TNGzlu	Yes	Yes	Medical school		Pediatrics		White		No, Not Spanish/Hispanic	1	Married	2019	Vaginally and induced	40	Yes		Greater than 8 months	Yes		12	0-6 months	7-12 months	4-6 months,7-12 months					0-3 months					0-3 months		0-3 months,4-6 months,7-12 months			0-3 months,4-6 months,7-12 months	Your husband or partner	To breastfeed	I thought it was safer if my baby did not sleep with me or us,A doctor or nurse advised not sleeping with my baby,I thought it would be too hard to get my baby to sleep in a crib when he or she was older	4 months		No
100	383	True	R_2Sw87vlLdAjXbzm	Yes	Yes	Residency		Psychiatry		White		No, Not Spanish/Hispanic	2	Married	2014	Vaginally and not induced	40.4	Yes	61	6 months	Yes	Initially couldn’t latch, stopped at 60 months	12	0-6 months,7-12 months			0-3 months,4-6 months,7-12 months						0-3 months,4-6 months,7-12 months				0-3 months,4-6 months,7-12 months			0-3 months,4-6 months,7-12 months		Your husband or partner,Your other child or children	Sleeping with my baby helped the baby or me to sleep better,I though it was safer if my baby slept with me or us,To breastfeed,To be close or bond,To comfort when fussy,To comfort when sick	Not applicable, I brought my baby to bed with me	Greater than 12 months	Yes	No
100	260	True	R_1pmNGjH8KjA0PoT	Yes	Yes	Residency		Family Medicine		White		No, Not Spanish/Hispanic	2	Married	2017	Vaginally and not induced	39.5	Yes	15	Greater than 8 months	No	15 months	0		0-6 months,7-12 months	0-3 months,4-6 months,7-12 months													0-3 months,4-6 months,7-12 months				Not applicable, I did not bring my baby to bed with me	It was not commonly done in my family,I thought it was safer if my baby did not sleep with me or us,I thought it would be too hard to get my baby to sleep in a crib when he or she was older	Less than 1 month		No
100	463	True	R_1EZ0uyZkdtDVKix	Yes	Yes	Academic position	Assistant Clinical Professor of Family and Community Medicine with substantial Obstetrical experience and this I was on-call 5 times per month at a remote hospital	Family Medicine	Obstetrics	Black or African American	See above	No, Not Spanish/Hispanic	1	Married	2019	An unplanned or emergency cesarean	40.2	Yes	24	Greater than 8 months	Yes	24	16	7-12 months			7-12 months			0-3 months	0-3 months		4-6 months,7-12 months				0-3 months,4-6 months,7-12 months			4-6 months,7-12 months		Your husband or partner	Sleeping with my baby helped the baby or me to sleep better,I though it was safer if my baby slept with me or us,A doctor or nurse advised sleeping with my baby to breastfeed,To breastfeed,To be close or bond,To comfort when fussy,To comfort when sick	Not applicable, I brought my baby to bed with me	Greater than 12 months	Yes	Yes
100	689	True	R_BzE4owf23k3PYf7	Yes	Yes	Residency		Pediatrics		White		No, Not Spanish/Hispanic		Married	2019	Vaginally and induced	39	Yes	15	Greater than 8 months	Yes	15 months	10		0-6 months,7-12 months	0-3 months,4-6 months,7-12 months										0-3 months,4-6 months,7-12 months			0-3 months,4-6 months,7-12 months		0-3 months,4-6 months,7-12 months	Your husband or partner	Not applicable, I did not bring my baby to bed with me	We woke each other up, or baby woke me or others in the bed,I thought it was safer if my baby did not sleep with me or us,A doctor or nurse advised not sleeping with my baby	1 month		No
100	3166	True	R_2fBcJ8yD2vxEKyC	Yes	Yes	Private Practice position		Emergency Medicine		White		No, Not Spanish/Hispanic	2	Married	2018	Vaginally and induced	39	Yes	13	Greater than 8 months	Yes	13 months	12	0-6 months,7-12 months		7-12 months					0-3 months,4-6 months								0-3 months,4-6 months,7-12 months		0-3 months,4-6 months,7-12 months	No one else	Not applicable, I did not bring my baby to bed with me	I thought it was safer if my baby did not sleep with me or us,A doctor or nurse advised not sleeping with my baby	9 months		No
100	2896	True	R_1EdoBULF5kgpptE	Yes	Yes	Residency		Surgery and Surgical subspecialties		White		No, Not Spanish/Hispanic	2	Married	2017	Vaginally and induced	38	Yes	14	Greater than 8 months	Yes	14 months	11	0-6 months,7-12 months		0-3 months	4-6 months,7-12 months								4-6 months,7-12 months		4-6 months	7-12 months	0-3 months	4-6 months,7-12 months	0-3 months	Your husband or partner	Sleeping with my baby helped the baby or me to sleep better,I though it was safer if my baby slept with me or us,To breastfeed	Not applicable, I brought my baby to bed with me	12 months	No	Yes
100	340	True	R_27s3w3aCHexOFFg	Yes	Yes	Academic position		Surgery and Surgical subspecialties		White			1	Married	2019	Vaginally and induced	39	Yes		Greater than 8 months	Yes		12	0-6 months							0-3 months,4-6 months		0-3 months			0-3 months		0-3 months		0-3 months		Your husband or partner	To comfort when fussy,To comfort when sick		5 months	Yes	No
100	415	True	R_2y33Brmk45XDJEN	Yes	Yes	Other	Military physician	Obstetrics and Gynecology		White		No, Not Spanish/Hispanic	1	Married	2019	Vaginally and induced	39	Yes	20	Greater than 8 months	Yes		13	0-6 months	7-12 months	4-6 months	4-6 months				0-3 months				4-6 months	0-3 months		4-6 months,7-12 months		4-6 months,7-12 months	0-3 months	No one else	Sleeping with my baby helped the baby or me to sleep better,To breastfeed,To comfort when fussy,To comfort when sick	I thought it was safer if my baby did not sleep with me or us	7 months	No	No
100	443	True	R_tXuYIU6A0d2i81z	Yes	Yes	Private Practice position		Pediatrics		White		No, Not Spanish/Hispanic	2	Married	2016	Vaginally and not induced	39	Yes	22	Greater than 8 months	No	22		7-12 months		7-12 months					0-3 months,4-6 months								0-3 months,4-6 months,7-12 months				Not applicable, I did not bring my baby to bed with me	I thought it was safer if my baby did not sleep with me or us,I thought it would be too hard to get my baby to sleep in a crib when he or she was older	7 months		Yes
100	414	True	R_xyJtoucs864zur7	Yes	Yes	Other	I was associate faculty doing mostly clinical and a long distance academic fellowship in off hours	Family Medicine		White		No, Not Spanish/Hispanic	2	Married	2017	Vaginally and not induced	40	Yes	17	6 months	Yes	17 months	12	0-6 months,7-12 months		7-12 months					0-3 months,4-6 months								0-3 months,4-6 months,7-12 months		0-3 months,4-6 months,7-12 months	Your husband or partner	Not applicable, I did not bring my baby to bed with me	I thought it was safer if my baby did not sleep with me or us,I thought it would be too hard to get my baby to sleep in a crib when he or she was older	Greater than 12 months		No
100	299	True	R_1luWD5H7tG3TwqZ	Yes	Yes	Private Practice position		Obstetrics and Gynecology		White		No, Not Spanish/Hispanic	2	Married	2018	An unplanned or emergency cesarean	37	Yes	9	Greater than 8 months	Yes	2 weeks	7	0-6 months	0-6 months,7-12 months	0-3 months,4-6 months,7-12 months					0-3 months								0-3 months,4-6 months,7-12 months		0-3 months,4-6 months,7-12 months	No one else	Not applicable, I did not bring my baby to bed with me	It was not commonly done in my family,I thought it was safer if my baby did not sleep with me or us,A doctor or nurse advised not sleeping with my baby	2 months		No
100	901	True	R_339CSirm16PIErs	Yes	Yes	Residency		Ophthalmology		White		No, Not Spanish/Hispanic	2	Married	2018	Vaginally and induced	39	Yes	18 months	Greater than 8 months	Yes		5	0-6 months,7-12 months			0-3 months,4-6 months,7-12 months						0-3 months,4-6 months,7-12 months				0-3 months,4-6 months,7-12 months			0-3 months,4-6 months,7-12 months		No one else	To breastfeed,To be close or bond,To comfort when fussy		Greater than 12 months	No	Yes
100	421	True	R_3KSG5TIkVJxHe5q	Yes	Yes	Private Practice position		Surgery and Surgical subspecialties		Asian		No, Not Spanish/Hispanic	1	Married	2019	Vaginally and induced	41	Yes	Still breastfeeding	Greater than 8 months	Yes	Still breastfeeding	8	0-6 months	0-6 months,7-12 months	4-6 months,7-12 months	0-3 months	0-3 months	0-3 months	0-3 months	0-3 months	0-3 months	0-3 months	0-3 months	0-3 months	4-6 months	0-3 months	0-3 months	4-6 months,7-12 months	4-6 months	4-6 months,7-12 months	No one else	Sleeping with my baby helped the baby or me to sleep better	I thought it would be too hard to get my baby to sleep in a crib when he or she was older	2 months	No	No
100	307	True	R_2EnoLEDAYLroHTk	Yes	Yes	Residency		Pediatrics		White		No, Not Spanish/Hispanic	2	Married	2015	An unplanned or emergency cesarean	36	Yes	14	Greater than 8 months	Yes	14	5	7-12 months		0-3 months,4-6 months,7-12 months							7-12 months						0-3 months,4-6 months,7-12 months		0-3 months,4-6 months,7-12 months	Your husband or partner	Not applicable, I did not bring my baby to bed with me	We woke each other up, or baby woke me or others in the bed,I thought it was safer if my baby did not sleep with me or us	12 months		No
100	303	True	R_YXOLmpqOevOZzgJ	Yes	Yes	Academic position		Pediatrics		White		No, Not Spanish/Hispanic	1	Married	2018	Vaginally and induced	39	Yes	14	6 months	Yes	14 months			0-6 months,7-12 months														0-3 months,4-6 months,7-12 months		0-3 months,4-6 months,7-12 months		Not applicable, I did not bring my baby to bed with me	I thought it was safer if my baby did not sleep with me or us,A doctor or nurse advised not sleeping with my baby	1 month		No
100	203	True	R_2AKaV3ZvELQxMh9	Yes	Yes	Academic position		Internal Medicine - Pediatrics		White		No, Not Spanish/Hispanic	2	Married	2015	A planned cesarean	39	Yes	still breastfeeding	6 months	Yes	still breastfeeding	12	0-6 months,7-12 months			4-6 months,7-12 months			0-3 months			4-6 months,7-12 months			0-3 months	4-6 months,7-12 months	0-3 months		4-6 months,7-12 months	0-3 months	Your husband or partner,Your other child or children	Sleeping with my baby helped the baby or me to sleep better,To breastfeed,To be close or bond	Not applicable, I brought my baby to bed with me	Greater than 12 months	Yes	No
46	16	False	R_2uD5XAHTi4Q5bw1	Yes	Yes
100	568	True	R_40cDwE8wifoXoQN	Yes	Yes	Residency		Pediatrics		Other, please write down	East asian	No, Not Spanish/Hispanic	2	Married	2012	Vaginally and not induced	34	Yes	15	Greater than 8 months	Yes	12		0-6 months		4-6 months					0-3 months		0-3 months,4-6 months,7-12 months						0-3 months,4-6 months,7-12 months		0-3 months,4-6 months,7-12 months	No one else	Not applicable, I did not bring my baby to bed with me	I thought it was safer if my baby did not sleep with me or us	9 months		No
100	150	True	R_3OcdlQCiCfYfSCC	Yes	Yes	Academic position		Internal Medicine - Pediatrics		White		No, Not Spanish/Hispanic	2	Married	2015	A planned cesarean	39	Yes	still breastfeeding	6 months	Yes	still breastfeeding	12	0-6 months	7-12 months		4-6 months,7-12 months			0-3 months			4-6 months,7-12 months			0-3 months	4-6 months,7-12 months	0-3 months		4-6 months,7-12 months	0-3 months	Your husband or partner,Your other child or children	Sleeping with my baby helped the baby or me to sleep better,To breastfeed,To be close or bond,To comfort when fussy	Not applicable, I brought my baby to bed with me	Greater than 12 months	Yes	No
100	526	True	R_bgyQ4gNPljFZrB7	Yes	Yes	Private Practice position		Family Medicine		White			2	Married	1998, 2001	An unplanned or emergency cesarean	41	Yes	10	4 months	Yes	10.5 months	14	0-6 months	7-12 months	7-12 months					4-6 months		7-12 months		7-12 months	7-12 months		7-12 months			7-12 months	Your husband or partner	To breastfeed,To comfort when sick	I thought it was safer if my baby did not sleep with me or us	2 months		No
100	537	True	R_3hiM8KIpUUyoQRV	Yes	Yes	Academic position		Pediatrics		White			2	Married	2000	Vaginally and induced	37.5	Yes	7.5	6 months	No	5.5 months	12	0-6 months	7-12 months	4-6 months,7-12 months					0-3 months				4-6 months	0-3 months		0-3 months,4-6 months	7-12 months	0-3 months	4-6 months	No one else	Sleeping with my baby helped the baby or me to sleep better,To breastfeed	I thought it was safer if my baby did not sleep with me or us,A doctor or nurse advised not sleeping with my baby,I thought it would be too hard to get my baby to sleep in a crib when he or she was older	2 months	No	No
100	313	True	R_3Pz32avLMDQ2Pfu	Yes	Yes	Private Practice position		Pediatrics		White		No, Not Spanish/Hispanic	2	Married	2017	An unplanned or emergency cesarean	38	Yes	13 months	Greater than 8 months	Yes	Did well until weaned at 13 months. No issues with latch.	10	0-6 months	7-12 months	7-12 months					0-3 months								7-12 months					It was not commonly done in my family,I thought it was safer if my baby did not sleep with me or us,I thought it would be too hard to get my baby to sleep in a crib when he or she was older	2 months		No
100	15	True	R_3KoVS2jdJOiFOYn	Yes	No
100	10	True	R_1Q9jYStMK4qI1XN	Yes	No
100	528	True	R_2VxzvkUxK5nn9zq	Yes	Yes	Medical school	Wasn't necessarily strenuous	Pediatrics		Black or African American		No, Not Spanish/Hispanic	1	Married	2017	Vaginally and induced	40	Yes	26	6 months	No	5mo	8	0-6 months,7-12 months		7-12 months			0-3 months	4-6 months			0-3 months,4-6 months,7-12 months				0-3 months,4-6 months,7-12 months			0-3 months,4-6 months,7-12 months		Your husband or partner	Not applicable, I did not bring my baby to bed with me	We woke each other up, or baby woke me or others in the bed,I thought it was safer if my baby did not sleep with me or us,A doctor or nurse advised not sleeping with my baby	Greater than 12 months	No	Yes
100	355	True	R_1gOvMwmSznB2u46	Yes	Yes	Medical school		Pediatrics		White		No, Not Spanish/Hispanic	2	Married	2016	A planned cesarean	37	Yes	24mo	Greater than 8 months	Yes	24mo	10	0-6 months		4-6 months,7-12 months					0-3 months		0-3 months	0-3 months					0-3 months,4-6 months	7-12 months	0-3 months,4-6 months	No one else	To breastfeed,To help with a blocked milk duct or other breastfeeding problem	I thought it was safer if my baby did not sleep with me or us	4 months	No	Yes
100	480	True	R_27I5ci2X9Q7LJ3h	Yes	Yes	Academic position		Emergency Medicine		White		No, Not Spanish/Hispanic	3	Married	2016	An unplanned or emergency cesarean	36	Yes	18 months	6 months	Yes	Unsure	12	0-6 months,7-12 months		0-3 months,4-6 months,7-12 months							0-3 months,4-6 months,7-12 months					0-3 months,4-6 months,7-12 months	0-3 months,4-6 months,7-12 months		0-3 months,4-6 months,7-12 months	No one else	Not applicable, I did not bring my baby to bed with me	I thought it was safer if my baby did not sleep with me or us,A doctor or nurse advised not sleeping with my baby,I thought it would be too hard to get my baby to sleep in a crib when he or she was older	12 months		Yes
100	433	True	R_25tPhVJV4Vv2AjQ	Yes	Yes	Academic position		Other	Neonatology with in-house call	Asian		No, Not Spanish/Hispanic	2	Married	2006	Vaginally and not induced	40	Yes	9	2 months	No	9	6	0-6 months	7-12 months	4-6 months,7-12 months	0-3 months				0-3 months					0-3 months,4-6 months,7-12 months	0-3 months,4-6 months	7-12 months		0-3 months,4-6 months,7-12 months		Your husband or partner,Your other child or children	It was commonly done in my family,Sleeping with my baby helped the baby or me to sleep better,To breastfeed,To be close or bond,To comfort when fussy		9 months	Yes	No
100	322	True	R_2dnlY6vYOH7b7CD	Yes	Yes	Residency		Pediatrics		White		No, Not Spanish/Hispanic	2	Married	2014	Vaginally and not induced	40	Yes	9 months	2 months	Yes	9 mos	6	0-6 months	7-12 months	4-6 months,7-12 months					0-3 months								0-3 months,4-6 months,7-12 months		0-3 months,4-6 months,7-12 months		Not applicable, I did not bring my baby to bed with me	I thought it was safer if my baby did not sleep with me or us	4 months		No
100	942	True	R_1nMWhSb3Dhf30Z1	Yes	Yes	Other			Pediatrics and Public Health (International Health) I was getting a Masters at The London School	Other, please write down	Until I get back my DNA analysis, I dunno but I hope I'm of mixed race origin		3	Married	1965	Vaginally and not induced	40	Yes	9	5 months	Yes		0	0-6 months,7-12 months			0-3 months,4-6 months				7-12 months		0-3 months	4-6 months			0-3 months			0-3 months	4-6 months	Your husband or partner	Sleeping with my baby helped the baby or me to sleep better,I though it was safer if my baby slept with me or us,To breastfeed,To be close or bond,To comfort when fussy	Not applicable, I brought my baby to bed with me	6 months	No	No
100	287	True	R_1q4kJQZvFVmPl9w	Yes	Yes	Residency	I wasd pregnant during third year of residency, working mostly nights.	Pediatrics		White		No, Not Spanish/Hispanic	1	Married	2020	Vaginally and not induced	37	Yes	5	4 months	Yes	1 month	8		0-6 months,7-12 months														0-3 months,4-6 months,7-12 months		0-3 months,4-6 months,7-12 months	Your husband or partner	Not applicable, I did not bring my baby to bed with me	We woke each other up, or baby woke me or others in the bed,I thought it was safer if my baby did not sleep with me or us	Less than 1 month		No
100	422	True	R_3Kq1FSZhQoxlk57	Yes	Yes	Residency		Pediatrics		White		No, Not Spanish/Hispanic	1	Married	2017	An unplanned or emergency cesarean	40	Yes	9 mo	4 months	No	8mo	6	0-6 months,7-12 months						7-12 months	0-3 months,4-6 months		7-12 months					7-12 months		7-12 months		Your husband or partner	To comfort when fussy		Greater than 12 months	Yes	No
100	347	True	R_1IW9V6kQFFHQGxQ	Yes	Yes	Residency		Pediatrics		White		No, Not Spanish/Hispanic	2	Married	2009	Vaginally and not induced	39	Yes	13 months	Greater than 8 months	Yes	13 months	6		0-6 months,7-12 months										7-12 months		7-12 months					Your husband or partner	To breastfeed,To be close or bond	I thought it was safer if my baby did not sleep with me or us	Less than 1 month	Yes	No
100	344	True	R_2VwjW1dg7eEVFZp	Yes	Yes	Academic position		Pediatrics		White		No, Not Spanish/Hispanic	3	Married	2017	Vaginally and not induced	40.5	Yes	12	Greater than 8 months	Yes	12 months	0	0-6 months	7-12 months	4-6 months,7-12 months					0-3 months								0-3 months,4-6 months,7-12 months				Not applicable, I did not bring my baby to bed with me	I thought it was safer if my baby did not sleep with me or us	5 months		Yes
100	282	True	R_39msTBveqgDtpVT	Yes	Yes	Fellowship		Pediatrics		White		No, Not Spanish/Hispanic	2	Married	2006	Vaginally and induced	39	Yes	15	4 months	Yes		10		0-6 months,7-12 months														0-3 months,4-6 months,7-12 months				Not applicable, I did not bring my baby to bed with me	I thought it was safer if my baby did not sleep with me or us			No
100	439	True	R_1dh5sPkOOMuMidL	Yes	Yes	Residency		Pediatrics		White		No, Not Spanish/Hispanic	3	Never Married	2014	Vaginally and not induced	40	Yes	26	Greater than 8 months	Yes	26 months	16	0-6 months,7-12 months		7-12 months	4-6 months		0-3 months				4-6 months	0-3 months		7-12 months	4-6 months	7-12 months	0-3 months	0-3 months,4-6 months,7-12 months		Your husband or partner	Sleeping with my baby helped the baby or me to sleep better,To breastfeed,To be close or bond	Not applicable, I brought my baby to bed with me	Greater than 12 months	No	Yes
100	392	True	R_1qeox3wO8N5y2AW	Yes	Yes	Other	I worked for Kaiser Permanente (not really private practice)	Pediatrics		White		No, Not Spanish/Hispanic	3	Married	2009	An unplanned or emergency cesarean	38	Yes	15	Greater than 8 months	Yes	15	20	0-6 months	7-12 months	4-6 months,7-12 months					0-3 months								0-3 months,4-6 months,7-12 months		0-3 months	Your husband or partner	To breastfeed	I thought it was safer if my baby did not sleep with me or us	3 months		No
100	428	True	R_3JryNlVdoub8eUi	Yes	Yes	Fellowship		Pediatrics		White		No, Not Spanish/Hispanic	4	Married	2010	An unplanned or emergency cesarean	36	Yes	9	Greater than 8 months	No	8 weeks	8	0-6 months,7-12 months		4-6 months,7-12 months					0-3 months		0-3 months					0-3 months	4-6 months,7-12 months	0-3 months		Your husband or partner	Sleeping with my baby helped the baby or me to sleep better	I thought it was safer if my baby did not sleep with me or us	11 months	No	Yes
100	471	True	R_2ri3h2WXytxUsmq	Yes	Yes	Academic position		Pediatrics		White		No, Not Spanish/Hispanic	1	Married	2019	Vaginally and not induced	39	Yes	still breastfeeding	6 months	Yes	still breastfeeding	9	0-6 months	7-12 months	7-12 months	0-3 months,4-6 months				0-3 months,4-6 months		4-6 months		7-12 months	0-3 months		0-3 months,4-6 months,7-12 months		0-3 months,4-6 months,7-12 months		Your husband or partner	Sleeping with my baby helped the baby or me to sleep better,To breastfeed,To be close or bond,To comfort when fussy,To comfort when sick	We woke each other up, or baby woke me or others in the bed,I thought it was safer if my baby did not sleep with me or us	6 months	No	No
100	537	True	R_1Oqcq8Gv8ln4NUi	Yes	Yes	Private Practice position		Pediatrics		White		No, Not Spanish/Hispanic	2	Married	1995	Vaginally and not induced	37	Yes	12	4 months	Yes	12 months	8	0-6 months	7-12 months						0-3 months				0-3 months,4-6 months,7-12 months			0-3 months,4-6 months,7-12 months		0-3 months,4-6 months,7-12 months		No one else	To breastfeed	I thought it was safer if my baby did not sleep with me or us	3 months	No	Yes
100	1087	True	R_3GiE7386vvyFjQY	Yes	Yes	Fellowship	Neonatology Fellowship before work hour restrictions. 105 hours a week when I’m service, In house call with 36 hour shifts. Research plus call other months.	Other	Neonatology	White		No, Not Spanish/Hispanic	2	Married	2002	Vaginally and induced	42	Yes	17	Greater than 8 months	Yes	17 months	16	0-6 months	7-12 months	4-6 months,7-12 months					0-3 months					0-3 months		0-3 months,4-6 months	7-12 months	0-3 months,4-6 months		Your husband or partner	Sleeping with my baby helped the baby or me to sleep better,To breastfeed,To comfort when fussy,To comfort when sick	Not applicable, I brought my baby to bed with me	4 months	No	No
100	1168	True	R_1g8cdzDDc23nbgs	Yes	Yes	Fellowship		Pediatrics		White			2	Married	2016	Vaginally and induced	40	Yes	17 months	Greater than 8 months	Yes	17 months	5	0-6 months	7-12 months		7-12 months				0-3 months,4-6 months				7-12 months	0-3 months,4-6 months		0-3 months,4-6 months,7-12 months			0-3 months,4-6 months,7-12 months	Your husband or partner	To comfort when fussy,To comfort when sick	I thought it was safer if my baby did not sleep with me or us,A doctor or nurse advised not sleeping with my baby	7 months		No
46	142	False	R_2reTAQURNLDCgBr	Yes	Yes	Academic position		Family Medicine		White		No, Not Spanish/Hispanic	2	Married		Vaginally and not induced	41	Yes
100	743	True	R_ze7M3Np952uxbgd	Yes	Yes	Residency		Pediatrics		White		No, Not Spanish/Hispanic	1	Married	2012	Vaginally and not induced	39	Yes	30	Greater than 8 months	Yes	30 months	5	0-6 months,7-12 months		0-3 months,4-6 months,7-12 months								0-3 months,4-6 months,7-12 months			0-3 months,4-6 months,7-12 months				0-3 months,4-6 months,7-12 months	No one else	Not applicable, I did not bring my baby to bed with me	I thought it was safer if my baby did not sleep with me or us	Greater than 12 months		Yes
100	403	True	R_2w167AUI3jppZ46	Yes	Yes	Hospitalists		Pediatrics		Rather not say		Puerto Rican	2	Married	2016	Vaginally and not induced	40.4	Yes	16	Greater than 8 months	Yes	16 months weaned	8	0-6 months,7-12 months		0-3 months,4-6 months	4-6 months,7-12 months		4-6 months		0-3 months		7-12 months	4-6 months		4-6 months		4-6 months,7-12 months	0-3 months	4-6 months,7-12 months	0-3 months,4-6 months	Your husband or partner	Sleeping with my baby helped the baby or me to sleep better,To breastfeed	We woke each other up, or baby woke me or others in the bed,I thought it was safer if my baby did not sleep with me or us	12 months	Yes	No
100	514	True	R_215nZmIRm3q40qp	Yes	Yes	Private Practice position		Pediatrics		White		No, Not Spanish/Hispanic	2	Married	1992	A planned cesarean	39	Yes	36	2 months	Yes	?	12	0-6 months		4-6 months,7-12 months	0-3 months						0-3 months				0-3 months			0-3 months		Your husband or partner	Sleeping with my baby helped the baby or me to sleep better,To breastfeed	Not applicable, I brought my baby to bed with me	8 months	No	No
46	56	False	R_3g7X0pr9VFb3KK6	Yes	Yes	Academic position		Family Medicine		White		No, Not Spanish/Hispanic	2	Married	2020	Vaginally and induced	38	Yes
100	341	True	R_1PaOSKYLydpZb0o	Yes	Yes	Residency		Pediatrics		White		Other Spanish or Hispanic	1	Married	2019	Vaginally and not induced	38	Yes	still breastfeeding	4 months	Yes	still breastfeeding	4	0-6 months,7-12 months	7-12 months	7-12 months	0-3 months,4-6 months,7-12 months						0-3 months,4-6 months,7-12 months				0-3 months,4-6 months,7-12 months			0-3 months,4-6 months,7-12 months		Your husband or partner	It was commonly done in my family,Sleeping with my baby helped the baby or me to sleep better,To breastfeed,To comfort when fussy	Not applicable, I brought my baby to bed with me	Greater than 12 months	No	No
100	568	True	R_21h1dcEqWmHhhdi	Yes	Yes	Private Practice position		Pediatrics		White		No, Not Spanish/Hispanic	2	Married	2020	Vaginally and induced	39	Yes	still breastfeeding		Yes		9	0-6 months	7-12 months	7-12 months	0-3 months				0-3 months,4-6 months					0-3 months			0-3 months	0-3 months		Your husband or partner	To comfort when fussy	I thought it was safer if my baby did not sleep with me or us	6 months	No	Yes
46	178	False	R_3370NVTYcVlpKk9	Yes	Yes	Other	Working at a general practice clinic in New Zealand	Family Medicine		Other, please write down	Black and White	Other Spanish or Hispanic	1	Married	2020	Vaginally and not induced	39	Yes
46	174	False	R_21AOhuhXNY5vlQP	Yes	Yes	Private Practice position		Pediatrics		Asian		No, Not Spanish/Hispanic	1	Married	2019	Vaginally and not induced	40	Yes
100	10612	True	R_2UXlr5v0VChwLAT	Yes	Yes	Residency		Pediatrics		White		No, Not Spanish/Hispanic	3	Married	1988	Vaginally and induced	38	Yes	12	6 months	Yes	12 months	4	0-6 months	7-12 months	4-6 months,7-12 months	0-3 months									0-3 months		0-3 months,4-6 months,7-12 months		0-3 months,4-6 months,7-12 months		Your husband or partner	Sleeping with my baby helped the baby or me to sleep better,To breastfeed	I thought it was safer if my baby did not sleep with me or us,I thought it would be too hard to get my baby to sleep in a crib when he or she was older	5 months	No	No
46	36	False	R_24BLR2HkTAmTbdi	Yes	Yes	Fellowship		Pediatrics
71	295	False	R_XSLdAVeDLwcK2k1	Yes	Yes	Fellowship		Other	Infectious Diseases (adult)	White		No, Not Spanish/Hispanic	2	Married	2010	An unplanned or emergency cesarean	38	Yes	60	Greater than 8 months	Yes	N/a	12
100	7	True	R_BQxJN1ppYfSCx4B	No
71	799	False	R_2Y9qVyyTrS2yDVN	Yes	Yes	Fellowship	Only female fellow, leadership (PD and Chair) are women. No support. Passed out in bronc suite - day of vacation taken away. Always had to skip meal, running around hospital dehydrated - it was all terrible (was a FTM, Type 1 DM and HG). I felt like i was a burden to the program. Was told by my PD I Should be grateful to all the men that help me out because I am slower these days.	Other	Pulmonary & Critical Care	Asian		No, Not Spanish/Hispanic	1	Married	2020	Vaginally and induced	37	Yes	3	3 months	No	1 month	4
100	283	True	R_0Jqv0RT595ewfKh	Yes	Yes	Residency		Pediatrics		White		No, Not Spanish/Hispanic	2	Married	2017	Vaginally and not induced	39.5	No				From birth, never latched	12	0-6 months	7-12 months	7-12 months					0-3 months,4-6 months					0-3 months		0-3 months	4-6 months,7-12 months		0-3 months,4-6 months,7-12 months	No one else	Not applicable, I did not bring my baby to bed with me	I thought it was safer if my baby did not sleep with me or us	6 months		No
71	158	False	R_bknMGAqqq6CnIXf	Yes	Yes	Residency		Psychiatry		Asian		No, Not Spanish/Hispanic	2	Married	2018	An unplanned or emergency cesarean	37	Yes	12	Greater than 8 months	No	13 months	16
100	523	True	R_2Sq3WCnFuh3Z02r	Yes	Yes	Private Practice position		Pediatrics		White		No, Not Spanish/Hispanic	2	Married	2017, 2019	Vaginally and not induced	36	Yes	11	Greater than 8 months	Yes	11	12	0-6 months,7-12 months		0-3 months,4-6 months,7-12 months													0-3 months,4-6 months,7-12 months		0-3 months,4-6 months	Your husband or partner	Not applicable, I did not bring my baby to bed with me	I thought it was safer if my baby did not sleep with me or us	9 months		No
100	429	True	R_3s0OejBT9lNVK5U	Yes	Yes	Academic position		Pediatrics		Asian		No, Not Spanish/Hispanic	4	Married	2019	Vaginally and not induced	39	Yes	still breastfeeding	Greater than 8 months	Yes	still breastfeeding	14		0-6 months,7-12 months	4-6 months,7-12 months				0-3 months						0-3 months,4-6 months,7-12 months			0-3 months,4-6 months,7-12 months		0-3 months,4-6 months,7-12 months	No one else	Not applicable, I did not bring my baby to bed with me	I thought it was safer if my baby did not sleep with me or us	3 months		No
46	103	False	R_2X4BmdseaumpKmp	Yes	Yes	Private Practice position	Having to make production to keep salary while out on leave/pumping	Family Medicine		White		No, Not Spanish/Hispanic	2	Married	2020	Vaginally and induced	37	Yes
46	103	False	R_3qsWhhyJfdEaMOI	Yes	Yes	Private Practice position		Other	Endocrinology	Asian		No, Not Spanish/Hispanic	3	Married	2020	A planned cesarean	37	Yes
46	61	False	R_22XkfT6nkbdikqu	Yes	Yes	Hospitalists		Internal Medicine		White		No, Not Spanish/Hispanic	1	Married	2020	Vaginally and induced	39	Yes
46	92	False	R_Woh4WxOZDrITjlD	Yes	Yes	Academic position		Family Medicine		White		No, Not Spanish/Hispanic	2	Married	2014	Vaginally and not induced	41	Yes
100	1263	True	R_1pKFYyQzw7O79Vb	Yes	Yes	Other	Junior staff at a military teaching hospital	Other	Neonatal-perinatal Medicine	White		No, Not Spanish/Hispanic	2	Married	2007		37	Yes	11	8 months	Yes	11 months	6	7-12 months		0-3 months,4-6 months,7-12 months	4-6 months,7-12 months						4-6 months,7-12 months			0-3 months	4-6 months,7-12 months	0-3 months		0-3 months,4-6 months,7-12 months		Your husband or partner	Sleeping with my baby helped the baby or me to sleep better,To breastfeed,To be close or bond,To comfort when fussy	Not applicable, I brought my baby to bed with me	Greater than 12 months	Yes	No
100	380	True	R_3OkX8wqmdaqtSSQ	Yes	Yes	Academic position		Pediatrics		White		No, Not Spanish/Hispanic	3	Married	2016	Vaginally and not induced	38	Yes	17 months	Greater than 8 months	Yes	17 months	9	0-6 months,7-12 months		4-6 months,7-12 months					0-3 months					0-3 months,4-6 months,7-12 months		0-3 months,4-6 months,7-12 months		0-3 months	4-6 months,7-12 months	Your husband or partner	To breastfeed,To comfort when fussy	I thought it was safer if my baby did not sleep with me or us,I thought it would be too hard to get my baby to sleep in a crib when he or she was older	9 months	Yes	No
46	201	False	R_BJnXcS0k83icJP3	Yes	Yes	Residency		Internal Medicine		White		No, Not Spanish/Hispanic	1	Married	2020	Vaginally and not induced	38	Yes
100	1253	True	R_1kMisKCPYCnlx4D	Yes	Yes	Residency		Pediatrics		Other, please write down	White and Asian	No, Not Spanish/Hispanic	3	Married	2009	Vaginally and not induced	38	Yes	15	6 months	Yes	15	8	0-6 months	7-12 months					0-3 months,4-6 months						0-3 months,4-6 months		0-3 months	4-6 months,7-12 months		0-3 months,4-6 months	Your husband or partner	To breastfeed,To comfort when fussy	I thought it was safer if my baby did not sleep with me or us	7 months	No	No
7	154	False	R_1eL96uzTz7j6Lwl	Yes	Yes
100	968	True	R_ClF8FEaaNBlGIlb	Yes	Yes	Hospitalists		Pediatrics		Black or African American		No, Not Spanish/Hispanic	4	Married	2018	A planned cesarean	37	Yes	32	Greater than 8 months	Yes	32 months (a few days ago)	12	0-6 months,7-12 months			7-12 months			4-6 months	0-3 months				4-6 months,7-12 months			4-6 months,7-12 months			0-3 months	Your husband or partner	Sleeping with my baby helped the baby or me to sleep better,To breastfeed,To be close or bond	I thought it was safer if my baby did not sleep with me or us	Greater than 12 months	Yes	No
100	356	True	R_1LYE8g0wPvCUmuM	Yes	Yes	Academic position		Surgery and Surgical subspecialties		White		No, Not Spanish/Hispanic	1	Married	2019	Vaginally and induced	41	Yes	still feeding once per day at 15 mo	Greater than 8 months	Yes	still feeding at 15 mo, just before bedtime	8	0-6 months	7-12 months	7-12 months	7-12 months				0-3 months,4-6 months		7-12 months					7-12 months		7-12 months		No one else	To breastfeed,To comfort when fussy	Not applicable, I brought my baby to bed with me	9 months	No	No
100	685	True	R_1pVR2WvOKCA3ATT	Yes	Yes	Academic position		Pediatrics		Asian		No, Not Spanish/Hispanic	3	Married	2010	Vaginally and not induced	37	Yes	36 months	5 months	Yes	N/A	10	0-6 months	0-6 months,7-12 months	4-6 months,7-12 months					0-3 months					0-3 months,4-6 months,7-12 months	0-3 months	4-6 months,7-12 months			0-3 months,4-6 months,7-12 months	Your husband or partner	To breastfeed	I thought it was safer if my baby did not sleep with me or us	3 months		No
7	8727	False	R_29u0j3L7GdW2fGl	Yes	Yes
100	632	True	R_322PFpeuGW2YxGA	Yes	Yes	Other	Pediatric urgent care	Pediatrics		White		No, Not Spanish/Hispanic	2	Married	2015	An unplanned or emergency cesarean	41	Yes	13	4 months	No	13 months	7		0-6 months,7-12 months											0-3 months,4-6 months,7-12 months			0-3 months,4-6 months,7-12 months		0-3 months,4-6 months,7-12 months	Your husband or partner	To breastfeed	A doctor or nurse advised not sleeping with my baby	Less than 1 month		Yes
100	355	True	R_2RaJMsAeD4MVbrl	Yes	Yes	Private Practice position		Surgery and Surgical subspecialties		White		No, Not Spanish/Hispanic	3	Married	2009	Vaginally and not induced	40	Yes	9 months	4 months	No	9 months	6	0-6 months							0-3 months					0-3 months		0-3 months		0-3 months		Your husband or partner,Your other child or children	To breastfeed,To be close or bond		2 months	Yes	No
100	376	True	R_6wWcBeiIsCbIxKV	Yes	Yes	Academic position		Pediatrics		White		No, Not Spanish/Hispanic		Married	2015	Vaginally and induced	38	Yes	42 months	Greater than 8 months	Yes	42 months	9	0-6 months	7-12 months	0-3 months													0-3 months,4-6 months,7-12 months					It was not commonly done in my family,I thought it was safer if my baby did not sleep with me or us,A doctor or nurse advised not sleeping with my baby	Less than 1 month		Yes
100	573	True	R_2UaTazgOXbOWCFd	Yes	Yes	Fellowship		Pediatrics		Asian			2	Married	2010	A planned cesarean	39	Yes	15	Greater than 8 months	Yes	15	12	0-6 months,7-12 months							0-3 months,4-6 months,7-12 months				4-6 months	7-12 months		0-3 months,4-6 months,7-12 months		7-12 months	0-3 months,4-6 months	No one else	It was commonly done in my family,Sleeping with my baby helped the baby or me to sleep better,To breastfeed		Greater than 12 months	No	No
100	393	True	R_3EHnpjpF9WjPcnU	Yes	Yes	Residency		Pediatrics		White		No, Not Spanish/Hispanic	2	Married	2011	Vaginally and induced	39	Yes	11	Greater than 8 months	Yes	11 months	6	0-6 months	7-12 months						0-3 months								0-3 months,4-6 months,7-12 months				Not applicable, I did not bring my baby to bed with me	I thought it was safer if my baby did not sleep with me or us,I thought it would be too hard to get my baby to sleep in a crib when he or she was older	3 months		No
100	364	True	R_2SkUUYkw6sfZdcv	Yes	Yes	Fellowship		Surgery and Surgical subspecialties		White		No, Not Spanish/Hispanic	1	Married	2009	Vaginally and not induced	39	Yes	9	2 months	No	9 month	4.5		0-6 months,7-12 months	0-3 months,4-6 months,7-12 months												0-3 months,4-6 months,7-12 months		0-3 months,4-6 months,7-12 months	0-3 months,4-6 months,7-12 months	Your husband or partner	Sleeping with my baby helped the baby or me to sleep better,To breastfeed	I thought it was safer if my baby did not sleep with me or us,I thought it would be too hard to get my baby to sleep in a crib when he or she was older	1 month	No	No
46	107	False	R_2ScyLGKwpD0QhUi	Yes	Yes	Fellowship		Surgery and Surgical subspecialties		White		No, Not Spanish/Hispanic	1	Married	2019	An unplanned or emergency cesarean	40	Yes
100	407	True	R_2wjosMwuAYzvbkJ	Yes	Yes	Hospitalists		Pediatrics		Rather not say		Puerto Rican	2	Married	2011	An unplanned or emergency cesarean	39	Yes	2weeks	Less than 1 month	No	Never latched well	12	7-12 months		7-12 months	7-12 months				0-3 months		7-12 months				7-12 months			7-12 months		Your husband or partner	It was commonly done in my family,Sleeping with my baby helped the baby or me to sleep better,To comfort when fussy,To comfort when sick	Not applicable, I brought my baby to bed with me	Greater than 12 months	No	Yes
46	129	False	R_AARUc63HnOFN4dP	Yes	Yes	Other	Large multi specialty group practice	Obstetrics and Gynecology		White		No, Not Spanish/Hispanic	1	Married	2020	Vaginally and induced	40	Yes
100	14890	True	R_vZzfFipZptSkbux	Yes	Yes	Academic position		Pediatrics		White		No, Not Spanish/Hispanic	2	Married	2012	An unplanned or emergency cesarean	35.2	Yes	13 months	6 months	Yes	13 months	12	0-6 months	0-6 months	0-3 months,4-6 months,7-12 months																			12 months		No
100	382	True	R_Y0lsuvozZR0Ew0h	Yes	Yes	Academic position		Pediatrics		White			2	Married	2017	Vaginally and induced	39	Yes	28	Greater than 8 months	Yes	over 2yo	12	0-6 months	7-12 months						0-3 months								0-3 months,4-6 months,7-12 months				Not applicable, I did not bring my baby to bed with me	I thought it was safer if my baby did not sleep with me or us	3 months		No
100	330	True	R_1qaYhSGBuu4FcyY	Yes	Yes	Academic position		Other	Neonatology	White		No, Not Spanish/Hispanic	2	Married	2000	Vaginally and not induced	38	Yes	42	6 months	Yes	42mo while I was pregnant with #2	6	0-6 months	7-12 months	7-12 months	4-6 months			0-3 months					7-12 months	0-3 months,4-6 months	0-3 months,4-6 months,7-12 months			0-3 months	4-6 months,7-12 months	Your husband or partner	Sleeping with my baby helped the baby or me to sleep better,To breastfeed,To help with a blocked milk duct or other breastfeeding problem	I thought it was safer if my baby did not sleep with me or us	4 months	No	Yes
46	97	False	R_p6P5AzqUCSqD8Od	Yes	Yes	Academic position		Other	Family Medicine with Obstetrics	White		No, Not Spanish/Hispanic	1	Married	2017	Vaginally and induced	38	Yes
46	48	False	R_vBubFZVg1u4bof7	Yes	Yes	Residency		Emergency Medicine		White		No, Not Spanish/Hispanic	1	Married	2019	Vaginally and not induced	36	Yes
71	330	False	R_3nw31tn6rsMciNs	Yes	Yes	Private Practice position		Internal Medicine		White		No, Not Spanish/Hispanic	1	Married	2020	An unplanned or emergency cesarean	33	Yes	0		Yes		12
100	385	True	R_31mc5hZX2OtoR2Y	Yes	Yes	Other	Returning to work at 4.5 months postpartum	Pediatrics		White			1	Married	2018	An unplanned or emergency cesarean	41	Yes	14 months	5 months	Yes	He latched until I weaned him	18	0-6 months	7-12 months	7-12 months					0-3 months,4-6 months								0-3 months,4-6 months,7-12 months		0-3 months,4-6 months,7-12 months	Your husband or partner	Not applicable, I did not bring my baby to bed with me	I thought it was safer if my baby did not sleep with me or us	6 months		Yes
100	320	True	R_3HM8cYSq6CXMN8Y	Yes	Yes	Academic position		Pediatrics		White		No, Not Spanish/Hispanic	1	Married	2012	A planned cesarean	39	Yes	20	Greater than 8 months	Yes	20	12	0-6 months	0-6 months				0-3 months,4-6 months,7-12 months										0-3 months,4-6 months,7-12 months				Not applicable, I did not bring my baby to bed with me	I thought it was safer if my baby did not sleep with me or us	12 months		No
100	353	True	R_eE9FtrxMbXZBDIB	Yes	Yes	Residency		Other	Neonatology via Pediatrics	White		No, Not Spanish/Hispanic	4	Married	2001	Vaginally and induced	36	Yes	22	6 months	Yes	22 months	6	0-6 months,7-12 months	7-12 months	4-6 months,7-12 months	0-3 months,4-6 months,7-12 months			4-6 months			0-3 months,4-6 months,7-12 months				0-3 months,4-6 months,7-12 months			0-3 months,4-6 months,7-12 months		Your husband or partner	Sleeping with my baby helped the baby or me to sleep better,To breastfeed,To be close or bond,To comfort when fussy,To comfort when sick	Not applicable, I brought my baby to bed with me	Greater than 12 months	No	No
100	19211	True	R_3EH51FxYlq1YqR3	Yes	Yes	Academic position		Internal Medicine - Pediatrics		White		No, Not Spanish/Hispanic	2	Married	2017	Vaginally and not induced	41	Yes	14	Greater than 8 months	Yes	14 mo	13	0-6 months	0-6 months,7-12 months						0-3 months								0-3 months,4-6 months,7-12 months				Not applicable, I did not bring my baby to bed with me	I thought it was safer if my baby did not sleep with me or us	3 months		No
100	333	True	R_ehD7FmI4zgig0cF	Yes	Yes	Residency		Pediatrics		Other, please write down	Middle eastern/ North African	No, Not Spanish/Hispanic	2	Married	2016	An unplanned or emergency cesarean	40	Yes	18	Greater than 8 months	Yes	18	5	0-6 months,7-12 months		7-12 months					7-12 months					0-3 months	0-3 months					Your husband or partner,Your other child or children	To breastfeed,To comfort when fussy,To comfort when sick	I thought it was safer if my baby did not sleep with me or us,A doctor or nurse advised not sleeping with my baby	Greater than 12 months	Yes	No
100	779	True	R_1dFZUbggHtlkN8H	Yes	Yes	Residency		Pediatrics		White		No, Not Spanish/Hispanic	3	Married	2003	Vaginally and not induced	39	Yes	15	5 months	Yes	15 mos	6	0-6 months	7-12 months	4-6 months,7-12 months					0-3 months				7-12 months			7-12 months	0-3 months,4-6 months		0-3 months,4-6 months,7-12 months	No one else	To breastfeed,To comfort when fussy,To comfort when sick	We woke each other up, or baby woke me or others in the bed,I thought it was safer if my baby did not sleep with me or us,A doctor or nurse advised not sleeping with my baby	6 months	No	No
100	296	True	R_1FmP9tai1wyxInB	Yes	Yes	Residency	I was pregnant during my intern year and had my first child at the beginning of my second year of pediatrics residency.	Pediatrics		White		No, Not Spanish/Hispanic	3	Married	2014	Vaginally and induced	39	Yes	13	Greater than 8 months	Yes	When we weaned at 13 months	8	0-6 months	7-12 months	7-12 months					0-3 months,4-6 months							0-3 months,4-6 months	7-12 months		0-3 months,4-6 months,7-12 months	Your husband or partner	To breastfeed	I thought it was safer if my baby did not sleep with me or us	6 months		Yes
46	775	False	R_3PTvQDJcOzlQMaT	Yes	Yes	Academic position		Anesthesiology		Asian		No, Not Spanish/Hispanic	2	Married	2016, 2019	Vaginally and not induced	39	Yes
100	468	True	R_zcLHCzVvpBdVZm1	Yes	Yes	Residency		Surgery and Surgical subspecialties		White		No, Not Spanish/Hispanic	2	Married	2010	Vaginally and induced	40	Yes	5	4 months	No	5 months	4	0-6 months,7-12 months			7-12 months			0-3 months,4-6 months			0-3 months,4-6 months,7-12 months				0-3 months,4-6 months,7-12 months			0-3 months,4-6 months,7-12 months		Your husband or partner,Your other child or children	Sleeping with my baby helped the baby or me to sleep better,To breastfeed,To comfort when fussy		Greater than 12 months	No	No
46	56	False	R_2zpagvjwutSTxiC	Yes	Yes	Residency		Pediatrics		White		No, Not Spanish/Hispanic	1	Married	2020	Vaginally and induced	40	Yes
100	389	True	R_3Kr0v46WBn0zQzB	Yes	Yes	Residency		Pediatrics		White		No, Not Spanish/Hispanic	3	Married	2014	Vaginally and induced	38.5	Yes	15	Greater than 8 months	Yes	15	8	0-6 months,7-12 months		4-6 months,7-12 months					0-3 months,4-6 months						0-3 months,4-6 months				0-3 months,4-6 months,7-12 months		Not applicable, I did not bring my baby to bed with me	I thought it was safer if my baby did not sleep with me or us	5 months		No
100	347	True	R_2cvIbCzoocZw8it	Yes	Yes	Hospitalists		Surgery and Surgical subspecialties		White		No, Not Spanish/Hispanic	2	Married	2020	Vaginally and not induced	41	Yes	Still Breastfeeding		Yes	Still Breastfeeding	9	7-12 months			0-3 months			0-3 months,4-6 months,7-12 months			0-3 months		7-12 months	0-3 months,4-6 months,7-12 months	0-3 months,4-6 months,7-12 months			0-3 months,4-6 months,7-12 months		Your husband or partner,No one else	Sleeping with my baby helped the baby or me to sleep better,To breastfeed,To be close or bond,To comfort when fussy	Not applicable, I brought my baby to bed with me		No	No
100	357	True	R_ufeahOrwLMpprHj	Yes	Yes	Private Practice position		Pediatrics		White			2	Married	2016	An unplanned or emergency cesarean	36	Yes	18	Greater than 8 months	Yes	18 month	12	0-6 months		4-6 months	0-3 months	0-3 months	0-3 months	0-3 months	0-3 months	0-3 months	4-6 months				4-6 months			4-6 months	7-12 months	Your husband or partner	Not applicable, I did not bring my baby to bed with me	I thought it was safer if my baby did not sleep with me or us,A doctor or nurse advised not sleeping with my baby	9 months		No
100	512	True	R_ZsYC1zWPZUu9M1r	Yes	Yes	Academic position		Pediatrics		White		No, Not Spanish/Hispanic	2	Married	2016	An unplanned or emergency cesarean	35	Yes	17	6 months	Yes		16	0-6 months,7-12 months	7-12 months	7-12 months					0-3 months,4-6 months								0-3 months,4-6 months,7-12 months				Not applicable, I did not bring my baby to bed with me	Not applicable, I brought my baby to bed with me	7 months	No	Yes
100	515	True	R_3nqM3jBXI8VJoOn	Yes	Yes	Private Practice position		Emergency Medicine		White		No, Not Spanish/Hispanic	2	Married	2017	Vaginally and induced	40	Yes	5	Less than 1 month	Yes	5		0-6 months	0-6 months,7-12 months						0-3 months								0-3 months,4-6 months,7-12 months				Not applicable, I did not bring my baby to bed with me	It was not commonly done in my family,I thought it was safer if my baby did not sleep with me or us	4 months		Yes
100	393	True	R_3fvmZ0fYBbUQNjd	Yes	Yes	Private Practice position		Pediatrics		White		No, Not Spanish/Hispanic	1	Married	2019	An unplanned or emergency cesarean	32	Yes	still pumping	Less than 1 month	Yes	never latched	9	0-6 months	7-12 months						0-3 months,4-6 months								0-3 months,4-6 months,7-12 months				Not applicable, I did not bring my baby to bed with me	I thought it was safer if my baby did not sleep with me or us	7 months		Yes
100	302	True	R_3q7kx4DT0JfeULl	Yes	Yes	Residency		Emergency Medicine		White		No, Not Spanish/Hispanic	2	Married	2018, 2020	Vaginally and not induced	39	Yes	21	Greater than 8 months	Yes		12	0-6 months	0-6 months		0-3 months				0-3 months				4-6 months			4-6 months,7-12 months		4-6 months,7-12 months	0-3 months	Your husband or partner	Sleeping with my baby helped the baby or me to sleep better,To breastfeed	I thought it was safer if my baby did not sleep with me or us,A doctor or nurse advised not sleeping with my baby	Less than 1 month	No	No
100	307	True	R_3p4iv3984iRCpNW	Yes	Yes	Fellowship		Pediatrics		White		No, Not Spanish/Hispanic	2	Married	2004	An unplanned or emergency cesarean	41	Yes	18	6 months	Yes	18	3	0-6 months	7-12 months		0-3 months,4-6 months						0-3 months		4-6 months		0-3 months,4-6 months			0-3 months,4-6 months		Your husband or partner	Sleeping with my baby helped the baby or me to sleep better,To breastfeed	Not applicable, I brought my baby to bed with me	6 months	Yes	Yes
100	263	True	R_3j9imZxMpMm4o5J	Yes	Yes	Fellowship		Pediatrics		White		No, Not Spanish/Hispanic	2	Married	2014	A planned cesarean	39	Yes	12	Greater than 8 months	Yes	12 months	12	0-6 months	7-12 months	7-12 months					0-3 months,4-6 months				0-3 months	4-6 months		0-3 months,4-6 months	7-12 months	4-6 months	0-3 months	Your husband or partner	To breastfeed	I thought it was safer if my baby did not sleep with me or us	7 months		Yes
100	583	True	R_57t7PzysNOq4uit	Yes	Yes	Residency		Pediatrics		White		No, Not Spanish/Hispanic	2	Married	2018	Vaginally and induced	40	Yes	16	Greater than 8 months	Yes	16 months	10	0-6 months	7-12 months	7-12 months					0-3 months,4-6 months							0-3 months,4-6 months	7-12 months		0-3 months,4-6 months,7-12 months	Your husband or partner	Not applicable, I did not bring my baby to bed with me	I thought it was safer if my baby did not sleep with me or us,A doctor or nurse advised not sleeping with my baby	5 months		No
100	518	True	R_2ZEzWD93Wqwq3W2	Yes	Yes	Private Practice position		Pediatrics		White			2	Married	1978	Vaginally and not induced	31	Yes	Five months	4 months	No		4	7-12 months			4-6 months						4-6 months				4-6 months			4-6 months		No one else	To breastfeed	Not applicable, I brought my baby to bed with me	Greater than 12 months		No
100	320	True	R_86XXuJgGcnQeAVz	Yes	Yes	Private Practice position		Other	Neonatology	White		No, Not Spanish/Hispanic	2	Married	1991	Vaginally and not induced	37	Yes	10 mos	4 months	Yes	We stopped together	12	0-6 months	7-12 months	0-3 months,4-6 months,7-12 months										0-3 months			0-3 months,4-6 months,7-12 months		0-3 months,4-6 months,7-12 months	No one else	Not applicable, I did not bring my baby to bed with me	I thought it was safer if my baby did not sleep with me or us	9 months		No
100	4551	True	R_3qOPwKWeRMfWER2	Yes	Yes	Hospitalists		Pediatrics	Pediatric hospital medicine	White			2	Married	2019	Vaginally and not induced	40	Yes	Still breastfeeding	Greater than 8 months	Yes	Still breastfeeding	12	0-6 months,7-12 months			7-12 months				0-3 months,4-6 months		7-12 months				7-12 months			7-12 months		Your husband or partner	Sleeping with my baby helped the baby or me to sleep better	I thought it was safer if my baby did not sleep with me or us	Greater than 12 months	Yes	No
100	507	True	R_ysbFGCdL92a3xwB	Yes	Yes	Residency	I had my first baby as a third year pediatric residency. I was also in the army and husband in the Navy. He got orders to deploy and left 5 days after she was born. I was able to get 6 weeks maternity leave and I took an additional 1.5 weeks of my vacation time that I had saved up over the previous 2 years so that I could graduate on time.	Pediatrics		White		No, Not Spanish/Hispanic	4	Married	2008	Vaginally and induced	37	Yes	12	Greater than 8 months	Yes	12 months for the first, I nursed all four babies though ranging from 12 to 22 months for each child	6	0-6 months	7-12 months	7-12 months					0-3 months,4-6 months								0-3 months,4-6 months,7-12 months				Not applicable, I did not bring my baby to bed with me	I thought it was safer if my baby did not sleep with me or us	9 months		No
100	443	True	R_12bi3PVFfA43QLh	Yes	Yes	Hospitalists	Immediately after residency graduation and before start date of employment	Emergency Medicine		White		No, Not Spanish/Hispanic	1	Married	2020	An unplanned or emergency cesarean	37	Yes	Still breastfeeding	2 months		Still breastfeeding	12	0-6 months							0-3 months					0-3 months		0-3 months			0-3 months	No one else	Sleeping with my baby helped the baby or me to sleep better,To comfort when fussy	I thought it was safer if my baby did not sleep with me or us		No	No
100	358	True	R_3CU7esGibVvMjxH	Yes	Yes	Private Practice position		Pediatrics		Asian		No, Not Spanish/Hispanic	1	Married	1997	Vaginally and induced	38	Yes	13	Greater than 8 months	Yes		8	0-6 months	7-12 months	4-6 months,7-12 months	0-3 months						0-3 months				0-3 months		4-6 months,7-12 months	0-3 months		Your husband or partner	To breastfeed		4 months	No	No
100	4764	True	R_3Rw6yGzBgDbNPGw	Yes	Yes	Residency		Pediatrics		White		No, Not Spanish/Hispanic	2	Married	2016	Vaginally and not induced	40	Yes	12	Greater than 8 months	Yes	9 months	10	0-6 months	7-12 months	4-6 months,7-12 months			0-3 months		0-3 months,4-6 months										0-3 months,4-6 months,7-12 months	Your husband or partner	Not applicable, I did not bring my baby to bed with me	A doctor or nurse advised not sleeping with my baby	7 months		Yes
46	70	False	R_3lDPbl6KYQso9Ww	Yes	Yes	Academic position		Surgery and Surgical subspecialties		Asian		No, Not Spanish/Hispanic	1	Married	2020	Vaginally and induced	39	Yes
100	311	True	R_3qCj37Gdplh2rtB	Yes	Yes	Private Practice position		Emergency Medicine		White			2	Married	2020	Vaginally and not induced	38	Yes	Still breastfeeding	Greater than 8 months	Yes	Still breastfeeding		0-6 months		0-3 months								0-3 months					0-3 months,4-6 months,7-12 months		0-3 months,4-6 months,7-12 months	No one else	Not applicable, I did not bring my baby to bed with me	I thought it was safer if my baby did not sleep with me or us	2 months		No
46	1472	False	R_1nOXeaHLTtaYweN	Yes	Yes	Academic position		Family Medicine		White		No, Not Spanish/Hispanic	2	Married	2020	Vaginally and not induced	35	Yes
100	614	True	R_Dc1PMBkn0v0zrz3	Yes	Yes	Other	I have worked at FQHC since graduation from residency and had both kids during that time.	Family Medicine		White		No, Not Spanish/Hispanic	2	Married	2017	Vaginally and not induced	35	Yes	24	Greater than 8 months	Yes	2	12	0-6 months	7-12 months	0-3 months,4-6 months										0-3 months		0-3 months	4-6 months,7-12 months	0-3 months		Your husband or partner	To comfort when fussy	A doctor or nurse advised not sleeping with my baby	3 months	No	No
100	436	True	R_3qgKWtXhxnkhOpU	Yes	Yes	Academic position		Surgery and Surgical subspecialties		White		No, Not Spanish/Hispanic	1	Married	2019	Vaginally and not induced	40	Yes	15 months	6 months	Yes	17 months	12	7-12 months			4-6 months,7-12 months				0-3 months		4-6 months,7-12 months				4-6 months,7-12 months		0-3 months		0-3 months,4-6 months,7-12 months	Your husband or partner	Sleeping with my baby helped the baby or me to sleep better,To breastfeed,To comfort when fussy	Not applicable, I brought my baby to bed with me	Greater than 12 months	Yes	No
100	474	True	R_3QL9dFXIOlMHttw	Yes	Yes	Residency		Surgery and Surgical subspecialties		Asian		No, Not Spanish/Hispanic	2	Married	2013	An unplanned or emergency cesarean	40	Yes	10	Less than 1 month	No	10 month	2		0-6 months,7-12 months														0-3 months,4-6 months,7-12 months		0-3 months,4-6 months,7-12 months		Not applicable, I did not bring my baby to bed with me	It was not commonly done in my family,We woke each other up, or baby woke me or others in the bed,I thought it was safer if my baby did not sleep with me or us,I thought it would be too hard to get my baby to sleep in a crib when he or she was older	Less than 1 month		Yes
100	323	True	R_1r94VpzusqRr1pq	Yes	Yes	Academic position		Pediatrics		White		No, Not Spanish/Hispanic	1	Never Married		Vaginally and not induced		Yes	Still breastfeeding	Greater than 8 months	Yes	Still breastfeeding	12	0-6 months,7-12 months			4-6 months,7-12 months				0-3 months		0-3 months,4-6 months,7-12 months				0-3 months,4-6 months,7-12 months			0-3 months,4-6 months,7-12 months		Your husband or partner	Sleeping with my baby helped the baby or me to sleep better,To breastfeed,To be close or bond,To comfort when fussy	Not applicable, I brought my baby to bed with me	12 months	No	No
100	275	True	R_3hEGaqX5ExVHlMa	Yes	Yes	Residency		Pediatrics		White		No, Not Spanish/Hispanic	2	Married	2013	Vaginally and induced	40	Yes	25	6 months	Yes	25 months	4	0-6 months	7-12 months	0-3 months,4-6 months													0-3 months,4-6 months,7-12 months				Not applicable, I did not bring my baby to bed with me	I thought it was safer if my baby did not sleep with me or us	4 months		No
100	762	True	R_2ccqjQewaM2ue7l	Yes	Yes	Residency		Surgery and Surgical subspecialties		White		No, Not Spanish/Hispanic	1	Married	2020	Vaginally and not induced	38	Yes	5	4 months	No	N/a	8	0-6 months	0-6 months,7-12 months						0-3 months,4-6 months			0-3 months	4-6 months,7-12 months		0-3 months	4-6 months	7-12 months	4-6 months,7-12 months	0-3 months		Not applicable, I did not bring my baby to bed with me	I thought it was safer if my baby did not sleep with me or us,A doctor or nurse advised not sleeping with my baby,I thought it would be too hard to get my baby to sleep in a crib when he or she was older	6 months		No
100	490	True	R_3324pSsrTcNYmgr	Yes	Yes	Fellowship		Internal Medicine - Pediatrics	Pediatric Emergency Medicine	White		No, Not Spanish/Hispanic	1	Married	2019	Vaginally and induced	38.5	Yes	Still breastfeeding	5 months	Yes	Still breastfeeding	12	0-6 months	7-12 months	7-12 months	4-6 months			0-3 months			4-6 months		7-12 months		4-6 months	7-12 months	0-3 months	0-3 months,4-6 months	7-12 months	Your husband or partner	Sleeping with my baby helped the baby or me to sleep better	We woke each other up, or baby woke me or others in the bed,I thought it was safer if my baby did not sleep with me or us	9 months	No	No
100	7838	True	R_YWbzahDKKw5bLhv	Yes	Yes	Residency		Pediatrics		White		No, Not Spanish/Hispanic	5	Married	2010	An unplanned or emergency cesarean	40	Yes	23 months	Greater than 8 months	Yes	23 mos	12		0-6 months,7-12 months													4-6 months,7-12 months	0-3 months	7-12 months	4-6 months	No one else	Sleeping with my baby helped the baby or me to sleep better,To breastfeed,To comfort when fussy	It was not commonly done in my family,I thought it was safer if my baby did not sleep with me or us,A doctor or nurse advised not sleeping with my baby,I thought it would be too hard to get my baby to sleep in a crib when he or she was older	1 month	No	Yes
100	366	True	R_qXBTPy6YkO2tEsh	Yes	Yes	Residency		Obstetrics and Gynecology		White		No, Not Spanish/Hispanic	2	Married	2017	Vaginally and induced	37	Yes	36	Greater than 8 months	Yes	36 months	6	7-12 months		0-3 months,4-6 months	4-6 months,7-12 months				0-3 months				4-6 months,7-12 months	4-6 months,7-12 months	4-6 months,7-12 months	4-6 months	0-3 months	4-6 months,7-12 months	0-3 months	Your husband or partner	Sleeping with my baby helped the baby or me to sleep better,To breastfeed,To be close or bond,To comfort when fussy	Not applicable, I brought my baby to bed with me	9 months	No	Yes
100	314	True	R_1FPoZ0Ia7ZeyRKp	Yes	Yes	Residency				White		No, Not Spanish/Hispanic	1	Married	2019	Vaginally and not induced	39	Yes	6	2 months	Yes	2	6	0-6 months	0-6 months,7-12 months	0-3 months,4-6 months,7-12 months					0-3 months								0-3 months,4-6 months,7-12 months					We woke each other up, or baby woke me or others in the bed,I thought it was safer if my baby did not sleep with me or us,A doctor or nurse advised not sleeping with my baby	1 month		No
100	555	True	R_shFC6ZYLOTW45nH	Yes	Yes	Fellowship		Other	Neonatology	Rather not say		No, Not Spanish/Hispanic	2	Married	2000	Vaginally and not induced	36	Yes	8 months	6 months	Yes		10		0-6 months,7-12 months	4-6 months,7-12 months					0-3 months					0-3 months,4-6 months,7-12 months	0-3 months,4-6 months	7-12 months			0-3 months,4-6 months,7-12 months	Your husband or partner	To breastfeed	I thought it was safer if my baby did not sleep with me or us	2 months		No
100	356	True	R_r2boz5rWmVLJ4mB	Yes	Yes	Residency		Pediatrics		White		No, Not Spanish/Hispanic	4	Married	2012	Vaginally and induced	41	Yes	18	Greater than 8 months	Yes	18 months	6	0-6 months,7-12 months		7-12 months	0-3 months,4-6 months			0-3 months	0-3 months					0-3 months,4-6 months,7-12 months		0-3 months,4-6 months,7-12 months		0-3 months,4-6 months	7-12 months	Your husband or partner	Sleeping with my baby helped the baby or me to sleep better,To breastfeed,To be close or bond,To comfort when fussy,To comfort when sick	Not applicable, I brought my baby to bed with me	8 months	No	No
46	197	False	R_29uguQBuuDblY9z	Yes	Yes	Academic position		Surgery and Surgical subspecialties		Asian			1	Married	2019	Vaginally and induced	39	Yes
100	266	True	R_3FXxONZxe1x1EN7	Yes	Yes	Fellowship		Surgery and Surgical subspecialties		White	Question below about relationship status - you have no option for "single"!! I didn't answer b/c none of others applied. I was single, not separated (Never married to dad and not cohabitating with dad at time of birth)	No, Not Spanish/Hispanic	1		2015	Vaginally and induced	40	Yes	Almost 5 and still breastfeeding. Stopped pumping at one year	6 months	Yes		5	0-6 months,7-12 months			0-3 months,4-6 months,7-12 months						0-3 months,4-6 months,7-12 months				0-3 months,4-6 months,7-12 months			0-3 months,4-6 months,7-12 months		No one else	Sleeping with my baby helped the baby or me to sleep better,To breastfeed,To be close or bond,To comfort when fussy,To comfort when sick	Not applicable, I brought my baby to bed with me	Greater than 12 months	Yes	No
100	880	True	R_3flOwS7QZaBIMHO	Yes	Yes	Private Practice position		Pediatrics		Other, please write down	Mixed race (1/2 white, 1/2 asian)	No, Not Spanish/Hispanic	2	Married	2007	Vaginally and induced	39	Yes	4	3 months	No	4 months (when I decided to stop breastfeeding)	10	0-6 months	0-6 months,7-12 months	7-12 months			4-6 months		0-3 months		4-6 months	7-12 months		0-3 months	4-6 months	0-3 months,7-12 months			0-3 months,4-6 months,7-12 months	No one else	Not applicable, I did not bring my baby to bed with me	It was not commonly done in my family,We woke each other up, or baby woke me or others in the bed,I thought it was safer if my baby did not sleep with me or us,I thought it would be too hard to get my baby to sleep in a crib when he or she was older	3 months		No
100	559	True	R_1gOT2EmkRLHRsMm	Yes	Yes	Fellowship		Other	Pediatric Hematology/Oncology/BMT	White		No, Not Spanish/Hispanic	1	Married	2019	Vaginally and not induced	40.1	Yes	Still breastfeeding	Less than 1 month	Yes	Still breastfeeding	9	0-6 months	7-12 months	4-6 months,7-12 months	7-12 months				0-3 months				7-12 months			7-12 months		7-12 months		Your husband or partner	To comfort when fussy	Not applicable, I brought my baby to bed with me	6 months	No	No
100	16	True	R_79htbEVuLjpAYvL	Yes	No
100	791	True	R_3rVtemEcYP7xAbP	Yes	Yes	Fellowship		Other	Neonatology	White		Puerto Rican	2	Married	1994	An unplanned or emergency cesarean	38	Yes	13 months	Greater than 8 months	Yes	12 months	6		0-6 months,7-12 months											0-3 months,4-6 months,7-12 months		0-3 months,4-6 months	7-12 months		0-3 months,4-6 months,7-12 months	Your husband or partner	To breastfeed	I thought it was safer if my baby did not sleep with me or us	Less than 1 month		No
100	319	True	R_26evdjiqKioIQXR	Yes	Yes	Residency	I was 3 months into my internship year when I discovered I was pregnant! I wa sthe first intern ever to get pregnant in residency.	Pediatrics		Asian			2	Married	1992	Vaginally and not induced	40	Yes	3 months	1 month	No		4	0-6 months			0-3 months						0-3 months				0-3 months			0-3 months		Your husband or partner	To breastfeed,To be close or bond,To comfort when fussy		Greater than 12 months	No	No
100	9893	True	R_2QR3nzdH4auLoZi	Yes	Yes	Residency		Pediatrics		White		No, Not Spanish/Hispanic	3	Married	2014	Vaginally and not induced	39	Yes	28	6 months	Yes	28	14	0-6 months	7-12 months	7-12 months				0-3 months	4-6 months				0-3 months,4-6 months,7-12 months			0-3 months,4-6 months,7-12 months		4-6 months,7-12 months	0-3 months	Your husband or partner	Sleeping with my baby helped the baby or me to sleep better,To breastfeed,To be close or bond	I thought it was safer if my baby did not sleep with me or us,A doctor or nurse advised not sleeping with my baby	7 months	No	No
100	596	True	R_YPvDoeJKVPZJfNf	Yes	Yes	Residency		Family Medicine		White		No, Not Spanish/Hispanic	1	Married	2017	Vaginally and induced	39	Yes	16	Greater than 8 months	Yes	16 months	12	0-6 months	7-12 months						0-3 months,4-6 months								0-3 months,4-6 months,7-12 months				Not applicable, I did not bring my baby to bed with me	I thought it was safer if my baby did not sleep with me or us	6 months		No
7	73	False	R_1MK6c8B8O2rJBbz	Yes	Yes
46	208	False	R_1JLb23pArbAhTXe	Yes	Yes	Academic position		Surgery and Surgical subspecialties		White		No, Not Spanish/Hispanic	1	Married	2020	Vaginally and induced	40	Yes
100	425	True	R_3Mtx7zTXK7OA7i6	Yes	Yes	Residency		Family Medicine		White		No, Not Spanish/Hispanic	1	Married	2017	Vaginally and induced	41	Yes	22	Greater than 8 months	Yes	22 months	10	0-6 months	7-12 months		4-6 months,7-12 months				0-3 months				4-6 months,7-12 months			7-12 months	0-3 months	7-12 months	0-3 months,4-6 months	Your husband or partner	Sleeping with my baby helped the baby or me to sleep better,To breastfeed		6 months	No	Yes
100	340	True	R_vBMQTqM1lttnOH7	Yes	Yes	Private Practice position		Pediatrics		Rather not say		No, Not Spanish/Hispanic	2	Married	2020	A planned cesarean	37	Yes	still breastfeeding	Less than 1 month	Yes	1 month	11	0-6 months	0-6 months,7-12 months	4-6 months					0-3 months	0-3 months	0-3 months,4-6 months,7-12 months						0-3 months,4-6 months,7-12 months		0-3 months,4-6 months,7-12 months		Not applicable, I did not bring my baby to bed with me	I thought it was safer if my baby did not sleep with me or us	4 months		No
100	429	True	R_31B2BK5ytberrAL	Yes	Yes	Fellowship		Other	Palliative care	White		No, Not Spanish/Hispanic	2	Married	2017	Vaginally and not induced	39	Yes	12 months	Greater than 8 months	Yes	12 months	10	0-6 months	7-12 months						0-3 months,4-6 months								0-3 months,4-6 months,7-12 months		0-3 months,4-6 months,7-12 months		Not applicable, I did not bring my baby to bed with me	I thought it was safer if my baby did not sleep with me or us,A doctor or nurse advised not sleeping with my baby	3 months		No
100	628	True	R_3KNm0M9Cu0T3LMo	Yes	Yes	Private Practice position		Family Medicine		White		No, Not Spanish/Hispanic	1	Married	2019	Vaginally and not induced	40	Yes	18 months	Greater than 8 months	Yes	18 months	12	0-6 months	7-12 months	7-12 months	0-3 months,4-6 months						0-3 months		4-6 months		0-3 months,4-6 months	7-12 months		0-3 months,4-6 months	7-12 months	Your husband or partner	Sleeping with my baby helped the baby or me to sleep better	Not applicable, I brought my baby to bed with me	6 months	Yes	No
100	346	True	R_ZsieSjkRJzBrfGN	Yes	Yes	Residency		Family Medicine		White		No, Not Spanish/Hispanic	2	Married	2017	Vaginally and not induced	39	Yes	9	2 months	No		12	0-6 months		0-3 months,4-6 months,7-12 months													0-3 months,4-6 months,7-12 months					I thought it was safer if my baby did not sleep with me or us	3 months		Yes
100	5	True	R_3kLnIeGos5Am2yf	No
100	25	True	R_3e4dQE4uxL9elSp	Yes	No
100	551	True	R_2t4rnYD6WDqEbfY	Yes	Yes	Residency		Pediatrics		White		No, Not Spanish/Hispanic	2	Married	2017	Vaginally and induced	39	Yes	20 months	Greater than 8 months	Yes	20 months	4	0-6 months	7-12 months	4-6 months					0-3 months							4-6 months,7-12 months	0-3 months		4-6 months,7-12 months		Not applicable, I did not bring my baby to bed with me	I thought it was safer if my baby did not sleep with me or us	6 months		No
100	447	True	R_6X90mBICQc4iqo9	Yes	Yes	Private Practice position		Pediatrics		White		No, Not Spanish/Hispanic	1	Married	2020	Vaginally and not induced	39.5	Yes	Still breastfeeding	Greater than 8 months		Still breastfeeding	12	0-6 months	0-6 months,7-12 months	0-3 months,4-6 months,7-12 months													0-3 months,4-6 months,7-12 months		0-3 months	No one else	To breastfeed,To be close or bond,To comfort when fussy	I thought it was safer if my baby did not sleep with me or us	6 months		No
100	390	True	R_33BEBdsPGuFnx02	Yes	Yes	Hospitalists		Pediatrics		White		No, Not Spanish/Hispanic	4	Married	2013	A planned cesarean	39	Yes	15	Greater than 8 months	Yes	15 months (weaning)	8	0-6 months	7-12 months	4-6 months,7-12 months			0-3 months		0-3 months			0-3 months	0-3 months,4-6 months			0-3 months,4-6 months	7-12 months	0-3 months,4-6 months	0-3 months,4-6 months,7-12 months	No one else	Sleeping with my baby helped the baby or me to sleep better,To breastfeed,To comfort when fussy	I thought it was safer if my baby did not sleep with me or us	7 months	No	No
100	532	True	R_3dXELWtnJlYodYd	Yes	Yes	Academic position		Family Medicine		White		No, Not Spanish/Hispanic	1	Married	2019	Vaginally and not induced	40	Yes	Still breastfeeding	Greater than 8 months	Yes	Still breastfeeding	12	0-6 months	7-12 months	7-12 months					0-3 months,4-6 months					0-3 months		0-3 months			0-3 months	Your husband or partner	To breastfeed	It was not commonly done in my family,We woke each other up, or baby woke me or others in the bed,I thought it was safer if my baby did not sleep with me or us,A doctor or nurse advised not sleeping with my baby,I thought it would be too hard to get my baby to sleep in a crib when he or she was older	4 months		No
100	596	True	R_1jGKT4Fc1WutmQy	Yes	Yes	Other	Attending, part of group	Surgery and Surgical subspecialties		White		No, Not Spanish/Hispanic	1	Married	2019	Vaginally and induced	39	Yes	Still breastfeeding	2 months	Yes	Still breastfeeding	12	0-6 months,7-12 months		4-6 months	7-12 months				0-3 months				7-12 months		7-12 months	4-6 months	0-3 months	4-6 months,7-12 months	0-3 months	Your husband or partner	To breastfeed,To comfort when fussy	I thought it was safer if my baby did not sleep with me or us		No	No
100	496	True	R_27VV74kr9CaxUj0	Yes	Yes	Residency		Surgery and Surgical subspecialties		White		No, Not Spanish/Hispanic	1	Married	2019	Vaginally and induced	39	Yes	10 months	7 months	No	6 weeks	6	0-6 months	7-12 months	7-12 months					0-3 months,4-6 months				4-6 months			4-6 months	0-3 months,7-12 months	4-6 months	0-3 months,7-12 months	Your husband or partner	Sleeping with my baby helped the baby or me to sleep better,To bottle feed,To comfort when fussy	Not applicable, I brought my baby to bed with me	10 months	No	Yes
7	8	False	R_STz5i2YONFfdNJv	Yes	Yes
100	320	True	R_2vk4kMxrc0uiovd	Yes	Yes	Residency		Pediatrics		Asian		No, Not Spanish/Hispanic	2	Married	2013	An unplanned or emergency cesarean	39	Yes	11	8 months	Yes	11	8	0-6 months	7-12 months	0-3 months,4-6 months,7-12 months									7-12 months				0-3 months,4-6 months,7-12 months				Not applicable, I did not bring my baby to bed with me	I thought it was safer if my baby did not sleep with me or us,I thought it would be too hard to get my baby to sleep in a crib when he or she was older	5 months		No
100	21	True	R_2zUxXJYdG7cWdB9	Yes	No
100	331	True	R_PBscvc0HM1ADnrz	Yes	Yes	Residency		Pediatrics		White		No, Not Spanish/Hispanic	1	Married	2018	Vaginally and not induced	40	Yes	Still breastfeeding (21 months)	Greater than 8 months	Yes	Still breastfeeding	6	0-6 months	7-12 months						0-3 months,4-6 months					0-3 months,4-6 months		0-3 months,4-6 months			0-3 months,4-6 months	Your husband or partner	Sleeping with my baby helped the baby or me to sleep better,To breastfeed,To comfort when fussy	We woke each other up, or baby woke me or others in the bed,I thought it was safer if my baby did not sleep with me or us,A doctor or nurse advised not sleeping with my baby	6 months	No	No
46	88	False	R_eg71NbrhZCN6Gop	Yes	Yes	Private Practice position		Pediatrics		White		No, Not Spanish/Hispanic	1	Married	2019	Vaginally and not induced	39	Yes
100	669	True	R_1Do43sF71HYzLrD	Yes	Yes	Private Practice position		Pediatrics		White			6	Married	1989, 1991,1993, 1995, 1998, 2002	An unplanned or emergency cesarean	38	Yes	15-24 momths	Greater than 8 months	Yes		6	0-6 months	7-12 months	4-6 months,7-12 months					0-3 months							0-3 months			0-3 months	Your husband or partner	To breastfeed		3 months		No
100	866	True	R_2zdX0tZYzSIe3Gu	Yes	Yes	Residency		Pediatrics		White		No, Not Spanish/Hispanic	3	Married	2001	An unplanned or emergency cesarean	36	Yes	18 months	5 months	Yes	Around 17-18 months	15	0-6 months	7-12 months	4-6 months,7-12 months					0-3 months			0-3 months		0-3 months		0-3 months			0-3 months,4-6 months,7-12 months	Your husband or partner	To breastfeed,To comfort when fussy,To comfort when sick		4 months	No	No
100	743	True	R_80qo54zDtb2DqQF	Yes	Yes	Private Practice position	I was in my second year of my first pediatric practice job when I had my daughter. Even with a cobbled together nine week maternity leave and a daily two hour lunch break to go home and breastfeed my daughter, working full-time and being on call every four days and going to three to six hospitals was the most stressful time of my medical career.	Pediatrics		White		No, Not Spanish/Hispanic	1	Married	1997	Vaginally and not induced	40	Yes	6 1/4 years	6 months	Yes	6 1/4 years	9	0-6 months		0-3 months																	Not applicable, I did not bring my baby to bed with me	It was not commonly done in my family	4 months		No
46	153	False	R_rdxwlxuyak6ubsd	Yes	Yes	Residency		Obstetrics and Gynecology		White		No, Not Spanish/Hispanic	1	Married	2020	Vaginally and induced	39	Yes
46	164	False	R_3KHrlnOlZ9WSV8p	Yes	Yes	Private Practice position		Family Medicine		White		Cuban	1	Married	2019	Vaginally and not induced	39	Yes
100	323	True	R_2P6VpOyw0eoEJli	Yes	Yes										2020	An unplanned or emergency cesarean	36	Yes	Still breastfeeding	4 months	Yes	Still breastfeeding	12	0-6 months		0-3 months	0-3 months				4-6 months					0-3 months,4-6 months	0-3 months	4-6 months		0-3 months	4-6 months	Your husband or partner	Sleeping with my baby helped the baby or me to sleep better,To breastfeed,To be close or bond	I thought it was safer if my baby did not sleep with me or us,A doctor or nurse advised not sleeping with my baby	2 months	Yes	Yes
46	103	False	R_W6TqHaryiJ0pCIp	Yes	Yes	Private Practice position		Family Medicine		White		No, Not Spanish/Hispanic	1	Married	2020	An unplanned or emergency cesarean	36	Yes
100	758	True	R_2bJWUULIHpsoy4r	Yes	Yes	Private Practice position		Surgery and Surgical subspecialties		Asian		No, Not Spanish/Hispanic	2	Married	2018,2000	Vaginally and induced	4039	Yes	6 mo, still breast feeding 7 mo	Less than 1 month	Yes	1 mo	12	0-6 months	0-6 months		0-3 months						0-3 months	0-3 months				0-3 months		0-3 months		No one else	Sleeping with my baby helped the baby or me to sleep better	I thought it would be too hard to get my baby to sleep in a crib when he or she was older	3 months	No	No
100	370	True	R_2SCgKmcSRrXaPCJ	Yes	Yes	Medical school		Pediatrics		Black or African American		No, Not Spanish/Hispanic	5	Married	1997	Vaginally and not induced	40	Yes	0	Less than 1 month	No		1	0-6 months	7-12 months	7-12 months					0-3 months,4-6 months					0-3 months		0-3 months	4-6 months,7-12 months			Your husband or partner	Sleeping with my baby helped the baby or me to sleep better	Not applicable, I brought my baby to bed with me	6 months	No	Yes
46	207	False	R_1gpB1rxw8Eb7JbY	Yes	Yes	Private Practice position		Surgery and Surgical subspecialties		White		No, Not Spanish/Hispanic	2	Married	2029	Vaginally and induced	39	Yes
100	304	True	R_3D0wZ92qJN7eMaN	Yes	Yes	Academic position		Internal Medicine - Pediatrics		White			3	Married	2014	Vaginally and not induced	40	Yes	13	Greater than 8 months	Yes	13 months	12	0-6 months,7-12 months		7-12 months		0-3 months,4-6 months							0-3 months,4-6 months	7-12 months	0-3 months,4-6 months	7-12 months		0-3 months,4-6 months,7-12 months		No one else	Sleeping with my baby helped the baby or me to sleep better,To breastfeed,To comfort when fussy	I thought it was safer if my baby did not sleep with me or us	12 months	No	No
7	5	False	R_2cdxsVQHHF7vp71	Yes	Yes
100	16	True	R_3GfjNxr3s7gmj7s	Yes	No
100	1086	True	R_1InRySEumdX3Cgy	Yes	Yes	Residency		Family Medicine		White		No, Not Spanish/Hispanic	1	Married	2020	Vaginally and not induced	39	Yes	Still breastfeeding			Still breastfeeding	4	0-6 months	7-12 months	0-3 months,4-6 months,7-12 months												4-6 months,7-12 months	0-3 months	4-6 months,7-12 months	0-3 months	No one else	Not applicable, I did not bring my baby to bed with me	I thought it was safer if my baby did not sleep with me or us	7 months		No
100	872	True	R_1C13wgzSyfFJhKb	Yes	Yes	Academic position		Family Medicine		White		No, Not Spanish/Hispanic		Married	2016	Vaginally and not induced	40	Yes	15 mo	Greater than 8 months	Yes	She just relearned you latch at 3years old	12	0-6 months	7-12 months	0-3 months,4-6 months,7-12 months										7-12 months		4-6 months,7-12 months		7-12 months	7-12 months	Your husband or partner	To breastfeed,To be close or bond,To comfort when fussy,To comfort when sick	We woke each other up, or baby woke me or others in the bed,I thought it was safer if my baby did not sleep with me or us,A doctor or nurse advised not sleeping with my baby	6 months	No	No
100	638	True	R_1pMuu1jiO9UpFSg	Yes	Yes	Private Practice position		Surgery and Surgical subspecialties		White		No, Not Spanish/Hispanic	2	Married	2009	Vaginally and not induced	40	Yes	72	Greater than 8 months	Yes		8	7-12 months			7-12 months						7-12 months				7-12 months			7-12 months		Your husband or partner	It was commonly done in my family,Sleeping with my baby helped the baby or me to sleep better,To breastfeed,To be close or bond,To comfort when fussy,To comfort when sick	Not applicable, I brought my baby to bed with me	Greater than 12 months	No	No
100	452	True	R_3DuAdLpvvHCGL8Y	Yes	Yes	Other	Hospital employed outpatient medicine	Internal Medicine		White			2	Married	2020	Vaginally and not induced	40	Yes	Still breastfeeding		Yes	Still breastfeeding	17	0-6 months,7-12 months			0-3 months,4-6 months,7-12 months						0-3 months,4-6 months,7-12 months	4-6 months			0-3 months,4-6 months,7-12 months			0-3 months,4-6 months,7-12 months		Your husband or partner,Your other child or children	Sleeping with my baby helped the baby or me to sleep better,To breastfeed,To be close or bond	Not applicable, I brought my baby to bed with me	Greater than 12 months	Yes	No
100	396	True	R_Y5L5txFoPRh6BR7	Yes	Yes	Academic position		Family Medicine		Black or African American		No, Not Spanish/Hispanic	1	Married	2019	An unplanned or emergency cesarean	36.5	Yes	6.5 months	Less than 1 month	No	6.5 months	14		0-6 months,7-12 months	0-3 months,4-6 months,7-12 months										0-3 months,4-6 months			0-3 months,4-6 months,7-12 months		0-3 months,4-6 months,7-12 months	No one else	Not applicable, I did not bring my baby to bed with me	I thought it was safer if my baby did not sleep with me or us,A doctor or nurse advised not sleeping with my baby,I thought it would be too hard to get my baby to sleep in a crib when he or she was older	Less than 1 month		No
100	2228	True	R_XtQltzs4e6oADfj	Yes	Yes	Private Practice position		Pediatrics		Asian		No, Not Spanish/Hispanic	1	Married	2019	An unplanned or emergency cesarean	38	Yes	still breastfeeding	Greater than 8 months	Yes	Still breastfeeding	7	0-6 months,7-12 months			0-3 months,4-6 months,7-12 months						4-6 months,7-12 months			0-3 months	4-6 months,7-12 months	0-3 months		4-6 months,7-12 months	0-3 months	Your husband or partner	Sleeping with my baby helped the baby or me to sleep better,To breastfeed,To comfort when fussy	Not applicable, I brought my baby to bed with me		No	No
100	409	True	R_2xS1UBqPg4qU5Cr	Yes	Yes	Fellowship		Internal Medicine		White			2	Married	2018	Vaginally and not induced	41	Yes	11	Greater than 8 months	No	11	5	0-6 months	7-12 months	7-12 months					0-3 months,4-6 months								0-3 months,4-6 months				Not applicable, I did not bring my baby to bed with me	I thought it was safer if my baby did not sleep with me or us	7 months		Yes
100	278	True	R_eWdrXvcJTgWV15v	Yes	Yes	Private Practice position		Obstetrics and Gynecology		White			2	Married	2019	Vaginally and induced	40	Yes	Still breastfeeding	Greater than 8 months	Yes	Still breastfeeding	6	7-12 months		4-6 months,7-12 months					0-3 months							7-12 months	0-3 months,4-6 months
100	215	True	R_1eFtWMrP5N48cKu	Yes	Yes	Private Practice position		Surgery and Surgical subspecialties		White		No, Not Spanish/Hispanic		Married	2020	Vaginally and induced	39	Yes	Still breastfeeding	3 months	Yes	Still breastfeeding	14	0-6 months							0-3 months								0-3 months				Not applicable, I did not bring my baby to bed with me	I thought it was safer if my baby did not sleep with me or us			No
100	320	True	R_bjtG3HagJfOvH9f	Yes	Yes	Hospitalists		Pediatrics		Other, please write down	Latinx	Other Spanish or Hispanic	2	Married	2017	An unplanned or emergency cesarean	38	Yes	18	Greater than 8 months	Yes	18 months	12	0-6 months	7-12 months	0-3 months,4-6 months,7-12 months					0-3 months								0-3 months,4-6 months,7-12 months		0-3 months,4-6 months,7-12 months		Not applicable, I did not bring my baby to bed with me	It was not commonly done in my family,We woke each other up, or baby woke me or others in the bed,I thought it was safer if my baby did not sleep with me or us,A doctor or nurse advised not sleeping with my baby	Greater than 12 months		Yes
100	363	True	R_1diyw6GwNohgmA9	Yes	Yes	Fellowship		Pediatrics		White		No, Not Spanish/Hispanic	1	Married	2016	An unplanned or emergency cesarean	41	Yes	12	Greater than 8 months	Yes	12 months	8	0-6 months	7-12 months	0-3 months,4-6 months													0-3 months,4-6 months,7-12 months		0-3 months,4-6 months,7-12 months		Not applicable, I did not bring my baby to bed with me	I thought it was safer if my baby did not sleep with me or us	6 months		No
100	441	True	R_1PSDUKQcbkn8J0E	Yes	Yes	Private Practice position		Surgery and Surgical subspecialties		White		No, Not Spanish/Hispanic	2	Married	2018	Vaginally and not induced	40	Yes	still breastfeeding	Greater than 8 months	Yes	still breastfeeding	11	0-6 months	7-12 months	7-12 months					0-3 months,4-6 months				0-3 months,4-6 months,7-12 months			0-3 months,4-6 months,7-12 months		0-3 months,4-6 months,7-12 months		Your husband or partner	Sleeping with my baby helped the baby or me to sleep better	I thought it was safer if my baby did not sleep with me or us	5 months	No	No
100	563	True	R_1gkloUntHeDyo5M	Yes	Yes	Academic position		Psychiatry		Other, please write down	Latin	Other Spanish or Hispanic	1	Married	2019	An unplanned or emergency cesarean	39.2	Yes	Still BF	Greater than 8 months	Yes	Still BF	7	0-6 months	7-12 months						0-3 months					4-6 months,7-12 months		4-6 months,7-12 months	0-3 months	4-6 months,7-12 months	0-3 months	Your husband or partner	Sleeping with my baby helped the baby or me to sleep better,To breastfeed,To comfort when fussy	I thought it was safer if my baby did not sleep with me or us	4 months	No	No
100	287	True	R_51459mnwFoFE3wl	Yes	Yes	Residency		Pediatrics		White		No, Not Spanish/Hispanic	2	Married	2020	Vaginally and induced	39	Yes	Still breastfeeding	Greater than 8 months	Yes		6	0-6 months	0-6 months	0-3 months,4-6 months,7-12 months			0-3 months		0-3 months	7-12 months							0-3 months,4-6 months,7-12 months					I thought it was safer if my baby did not sleep with me or us	2 months		No
100	678	True	R_1iquF5ofmQpetsK	Yes	Yes	Residency	I became pregnant during my second year of Pedatric residency. This year of training at my institution is notorious for intense call shifts as well as high acuity. During my first trimester I did one month of q4 call in the NICU followed by q5call in the PICU. My husband is not in medicine so was able to support me at home but it was an exhausting time. When I notified my program of my pregnancy,…	Pediatrics		White		No, Not Spanish/Hispanic	1	Married	2020	Vaginally and induced	40	Yes	still breastfeeding	5 months	Yes	still breastfeeding	12	0-6 months	7-12 months	4-6 months					0-3 months								0-3 months,4-6 months,7-12 months					A doctor or nurse advised not sleeping with my baby	3 months		No
100	243	True	R_zSACyGxxolJTU6B	Yes	Yes	Academic position		Surgery and Surgical subspecialties		White		No, Not Spanish/Hispanic	1	Married	2019	An unplanned or emergency cesarean	39	Yes	Still breastfeeding	Greater than 8 months	Yes		12	0-6 months							0-3 months,4-6 months													I thought it was safer if my baby did not sleep with me or us,A doctor or nurse advised not sleeping with my baby	6 months		No
100	647	True	R_22LJCmaR03o0mUe	Yes	Yes	Fellowship		Other	Peds heme onc	White		No, Not Spanish/Hispanic	2	Married	2017	An unplanned or emergency cesarean	40	Yes	13	Greater than 8 months	Yes		12			4-6 months				0-3 months			0-3 months,4-6 months				0-3 months	4-6 months,7-12 months		0-3 months		Your husband or partner	Not applicable, I did not bring my baby to bed with me	I thought it was safer if my baby did not sleep with me or us,A doctor or nurse advised not sleeping with my baby	6 months		No
100	551	True	R_BMrxFFz22BJSngR	Yes	Yes	Fellowship		Pediatrics	Neonatology			No, Not Spanish/Hispanic	1	Married	2018	An unplanned or emergency cesarean	39	Yes	16 months	Greater than 8 months	Yes		6	0-6 months	7-12 months	0-3 months,4-6 months,7-12 months							0-3 months,4-6 months,7-12 months					0-3 months,4-6 months,7-12 months				Your husband or partner	Not applicable, I did not bring my baby to bed with me	I thought it was safer if my baby did not sleep with me or us	6 months		No
100	234	True	R_3Eb5jSbk3uOggj3	Yes	Yes	Residency		Internal Medicine - Pediatrics		White		No, Not Spanish/Hispanic	2	Married	2020	Vaginally and induced	39.1	Yes	Still breastfeeding	Less than 1 month	Yes	Still breastfeeding	8	0-6 months	7-12 months	0-3 months					0-3 months								0-3 months,4-6 months,7-12 months					I thought it was safer if my baby did not sleep with me or us	6 months		No
100	757	True	R_1EhbKB9e4BMVqqg	Yes	Yes	Fellowship		Pathology		White		No, Not Spanish/Hispanic	2	Married	2020	Vaginally and not induced	38	Yes	6 months	6 months	No	3 months	6	0-6 months,7-12 months	7-12 months	0-3 months,4-6 months,7-12 months			4-6 months							7-12 months		7-12 months	0-3 months,4-6 months		7-12 months	No one else		I thought it was safer if my baby did not sleep with me or us	8 months	No	No
100	552	True	R_2QKCG6l2s4KzEoo	Yes	Yes	Fellowship		Surgery and Surgical subspecialties		White		No, Not Spanish/Hispanic	2	Married	2017	An unplanned or emergency cesarean	40	Yes	12	6 months	Yes	12 months	6	0-6 months	0-6 months,7-12 months	0-3 months,4-6 months,7-12 months									0-3 months,4-6 months,7-12 months			0-3 months,4-6 months,7-12 months		0-3 months,4-6 months,7-12 months		Your husband or partner	To breastfeed	I thought it was safer if my baby did not sleep with me or us	1 month	Yes	No
100	402	True	R_3EbaoIOuYgK9Ai1	Yes	Yes	Hospitalists		Pediatrics	Pediatric Hospital Medicine	White		No, Not Spanish/Hispanic	2	Married	2016	Vaginally and induced	38	Yes	still breastfeeding second, no pause	Greater than 8 months	Yes	2yr 5m - still breastfeeding my 2nd, 1st stopped about 2 weeks after 2nd was born.	9	0-6 months	7-12 months						0-3 months,4-6 months				7-12 months			7-12 months	0-3 months,4-6 months	7-12 months	7-12 months	Your husband or partner	To breastfeed	We woke each other up, or baby woke me or others in the bed,I thought it was safer if my baby did not sleep with me or us,I thought it would be too hard to get my baby to sleep in a crib when he or she was older	4 months	No	Yes
100	259	True	R_2zCRrAlOP4kDCPq	Yes	Yes	Academic position		Pediatrics		White		No, Not Spanish/Hispanic	1	Married	2020	Vaginally and induced	40.1	Yes	Still breastfeeding	Less than 1 month	No	Never latched well	12	0-6 months							0-3 months				0-3 months						0-3 months	Your husband or partner	To comfort when fussy		4 months	No	No
100	494	True	R_1eRAREyv5VR8cMe	Yes	Yes	Academic position		Surgery and Surgical subspecialties		White		No, Not Spanish/Hispanic	2	Married	2017	Vaginally and induced	37	Yes	12	Less than 1 month	No	6 months	13	0-6 months,7-12 months							0-3 months,4-6 months,7-12 months					0-3 months,4-6 months		0-3 months,4-6 months	7-12 months		0-3 months,4-6 months	No one else	To breastfeed	I thought it was safer if my baby did not sleep with me or us,A doctor or nurse advised not sleeping with my baby	11 months	No	Yes
100	224	True	R_1mftN3zxyn7T0fA	Yes	Yes	Private Practice position		Family Medicine		White		No, Not Spanish/Hispanic	1	Married	1990	Vaginally and not induced	40	Yes	52	5 months	Yes	52	8	0-6 months,7-12 months			7-12 months			4-6 months	0-3 months		7-12 months			0-3 months,4-6 months	7-12 months	0-3 months,4-6 months		0-3 months,4-6 months,7-12 months		Your husband or partner	Sleeping with my baby helped the baby or me to sleep better,To breastfeed	Not applicable, I brought my baby to bed with me	Greater than 12 months	Yes	No
100	286	True	R_4PlkL9vPf5RloMF	Yes	Yes	Private Practice position		Psychiatry		White		No, Not Spanish/Hispanic	1	Married	2020	An unplanned or emergency cesarean	41	Yes	Still breastfeeding			Still breastfeeding	20	0-6 months		4-6 months					0-3 months								0-3 months,4-6 months				Not applicable, I did not bring my baby to bed with me	It was not commonly done in my family,I thought it was safer if my baby did not sleep with me or us,I did not think the baby should sleep with me because I smoke, take sedative medicine or other reason			No
100	521	True	R_2qaUWDtWfUIwY5y	Yes	Yes	Residency		Surgery and Surgical subspecialties		White		No, Not Spanish/Hispanic	1	Married	2017	An unplanned or emergency cesarean	38	Yes	15 months	Greater than 8 months	Yes	15 months	6	0-6 months	7-12 months	4-6 months,7-12 months					0-3 months								0-3 months,4-6 months,7-12 months				Not applicable, I did not bring my baby to bed with me	It was not commonly done in my family,I thought it was safer if my baby did not sleep with me or us,A doctor or nurse advised not sleeping with my baby	3 months		No
100	343	True	R_21sMDecKI3BdkbJ	Yes	Yes	Residency		Pediatrics		White		No, Not Spanish/Hispanic	2	Married	2018	An unplanned or emergency cesarean	40	Yes	16	6 months	Yes	16mo	8	0-6 months	7-12 months	7-12 months					0-3 months,4-6 months		0-3 months,4-6 months,7-12 months						0-3 months,4-6 months,7-12 months		0-3 months,4-6 months,7-12 months	Your husband or partner	Not applicable, I did not bring my baby to bed with me	I thought it was safer if my baby did not sleep with me or us	6 months		No
100	171	True	R_1dbJOWwMryrqj9v	Yes	Yes	Private Practice position		Ophthalmology		White		No, Not Spanish/Hispanic	1	Married	2020	An unplanned or emergency cesarean	34	No					1.5	0-6 months	7-12 months	0-3 months,4-6 months																		I thought it was safer if my baby did not sleep with me or us,A doctor or nurse advised not sleeping with my baby	6 months		No
100	354	True	R_25MgaCJZ1GGLVxB	Yes	Yes	Private Practice position		Pediatrics		White		Other Spanish or Hispanic	2	Married	2016	Vaginally and induced	38	Yes	14mo	5 months	Yes	14mo	14	0-6 months	7-12 months	7-12 months			0-3 months		4-6 months		0-3 months,4-6 months						0-3 months,4-6 months,7-12 months	0-3 months,4-6 months	7-12 months	Your husband or partner	Not applicable, I did not bring my baby to bed with me	It was not commonly done in my family,We woke each other up, or baby woke me or others in the bed,I thought it was safer if my baby did not sleep with me or us,A doctor or nurse advised not sleeping with my baby,I thought it would be too hard to get my baby to sleep in a crib when he or she was older	7 months		Yes
100	484	True	R_2qEuiGkvLUbAdn8	Yes	Yes	Academic position		Surgery and Surgical subspecialties		White		No, Not Spanish/Hispanic	1	Married	2018	A planned cesarean	40	Yes	Still breastfeeding. Will be 2 years old in 2 weeks, still breastfeeding but likely stop soon	1 month	Yes	Still breastfeeding	13	0-6 months	7-12 months	4-6 months,7-12 months					0-3 months								0-3 months,4-6 months,7-12 months					I thought it was safer if my baby did not sleep with me or us	4 months		No
100	13259	True	R_zT3gbhB1zgHRdgl	Yes	Yes	Residency		Pediatrics		White		No, Not Spanish/Hispanic	2	Married	2017	Vaginally and not induced	39	Yes	1	Less than 1 month	No	Never latched	12	0-6 months	0-6 months	4-6 months	4-6 months		0-3 months,4-6 months		0-3 months					4-6 months		4-6 months		4-6 months	0-3 months	No one else	Sleeping with my baby helped the baby or me to sleep better,To comfort when fussy	I thought it was safer if my baby did not sleep with me or us	4 months	No	Yes
100	369	True	R_3KJeK39jkHFe0TS	Yes	Yes	Residency		Surgery and Surgical subspecialties		White		No, Not Spanish/Hispanic	1	Married	2016	Vaginally and not induced	38	Yes	13 months	Greater than 8 months	Yes	13 months	6	0-6 months	7-12 months						0-3 months,4-6 months												Not applicable, I did not bring my baby to bed with me	I thought it was safer if my baby did not sleep with me or us	6 months		No
100	2993	True	R_24Ieok6exFPEh20	Yes	Yes	Other	Independent family practice, ED and inpatient coverage	Family Medicine		White		No, Not Spanish/Hispanic	3	Married	2019	An unplanned or emergency cesarean	38	Yes	still breastfeeding	Greater than 8 months	Yes	Still breastfeeding	20	7-12 months			4-6 months						4-6 months	7-12 months		7-12 months	4-6 months	7-12 months		4-6 months	7-12 months	Your other child or children	Sleeping with my baby helped the baby or me to sleep better,To breastfeed,To be close or bond,To comfort when fussy,To comfort when sick		Greater than 12 months	No	No
100	475	True	R_2P5WiIICeati7Lc	Yes	Yes	Hospitalists		Obstetrics and Gynecology		White		No, Not Spanish/Hispanic	2	Married	2020	A planned cesarean	35	Yes	Pumping exclusively	6 months	No	3 months	8	0-6 months							0-3 months,4-6 months								0-3 months,4-6 months,7-12 months				Not applicable, I did not bring my baby to bed with me	I thought it was safer if my baby did not sleep with me or us,I thought it would be too hard to get my baby to sleep in a crib when he or she was older			No
100	1009	True	R_ezK7a1F1qX6d3Z7	Yes	Yes	Residency		Preventive Medicine		White		Other Spanish or Hispanic	3	Married	2015	Vaginally and not induced	38	Yes	12 months	Greater than 8 months	Yes	12months	6	0-6 months,7-12 months		0-3 months,4-6 months,7-12 months										0-3 months,4-6 months,7-12 months			0-3 months,4-6 months,7-12 months		0-3 months,4-6 months,7-12 months	Your husband or partner	Not applicable, I did not bring my baby to bed with me	I thought it was safer if my baby did not sleep with me or us,A doctor or nurse advised not sleeping with my baby,I thought it would be too hard to get my baby to sleep in a crib when he or she was older	12 months		No
100	2264	True	R_3HtzSl3VByvKAKZ	Yes	Yes	Fellowship		Other	Neonatology	White		No, Not Spanish/Hispanic	1	Married	2019	Vaginally and induced	39	Yes	9	Greater than 8 months	Yes	9 months	4	7-12 months		4-6 months	7-12 months						7-12 months				7-12 months		0-3 months	7-12 months		Your husband or partner	Sleeping with my baby helped the baby or me to sleep better,To comfort when fussy	Not applicable, I brought my baby to bed with me	Greater than 12 months	Yes	No
100	302	True	R_2Qu3DnaiXErhToz	Yes	Yes	Residency		Pediatrics		White		No, Not Spanish/Hispanic	3	Married	2001	Vaginally and not induced	41	Yes	13	Greater than 8 months	Yes	13 months	8		0-6 months,7-12 months														0-3 months,4-6 months,7-12 months					It was not commonly done in my family,I thought it was safer if my baby did not sleep with me or us,I thought it would be too hard to get my baby to sleep in a crib when he or she was older	Less than 1 month		No
100	385	True	R_3GwCRAKWODuqn9P	Yes	Yes	Academic position		Other	Geriatric Medicine	White			1	Married	2019	An unplanned or emergency cesarean	39	Yes	Still breastfeeding	Greater than 8 months	Yes		36	0-6 months		4-6 months,7-12 months					0-3 months													I thought it was safer if my baby did not sleep with me or us	7 months		No
100	437	True	R_3kdI6qGaHvk5uwj	Yes	Yes	Academic position		Other	Neonatology	Other, please write down	Mixed	Other Spanish or Hispanic	1	Divorced	2016	An unplanned or emergency cesarean	39	Yes	24	Greater than 8 months	Yes	24 months	12	0-6 months,7-12 months			0-3 months,4-6 months,7-12 months						0-3 months,4-6 months,7-12 months				0-3 months,4-6 months,7-12 months			0-3 months,4-6 months,7-12 months		No one else	Sleeping with my baby helped the baby or me to sleep better,I though it was safer if my baby slept with me or us,To breastfeed,To be close or bond,To comfort when fussy,To comfort when sick	Not applicable, I brought my baby to bed with me	Greater than 12 months	Yes	No
100	294	True	R_22sI9fSRVQlWSHN	Yes	Yes	Private Practice position		Pediatrics		White		No, Not Spanish/Hispanic	1	Married	2019	An unplanned or emergency cesarean	40	Yes	still breastfeeding	6 months	Yes	still breastfeeding	12	0-6 months	7-12 months	4-6 months,7-12 months					0-3 months								0-3 months,4-6 months,7-12 months			Your husband or partner	Not applicable, I did not bring my baby to bed with me,To comfort when fussy	I thought it was safer if my baby did not sleep with me or us,A doctor or nurse advised not sleeping with my baby,I thought it would be too hard to get my baby to sleep in a crib when he or she was older	6 months		No
100	389	True	R_1DqHNQiPV0OlSop	Yes	Yes	Residency		Pediatrics		White		No, Not Spanish/Hispanic	1	Married	2018	Vaginally and not induced	40	Yes	15 months	Greater than 8 months	Yes	15 months		0-6 months	7-12 months	7-12 months					0-3 months,4-6 months							0-3 months	4-6 months,7-12 months		0-3 months	No one else	To breastfeed	I thought it was safer if my baby did not sleep with me or us	5 months		No
100	290	True	R_2ymBeXYqZKrhw4Q	Yes	Yes	Academic position		Surgery and Surgical subspecialties		White		No, Not Spanish/Hispanic	3	Married	2018	Vaginally and not induced	38	Yes	23 months	6 months	Yes		8	7-12 months		7-12 months	0-3 months						7-12 months					4-6 months		4-6 months	7-12 months	No one else	Sleeping with my baby helped the baby or me to sleep better,To breastfeed	A doctor or nurse advised not sleeping with my baby	12 months	Yes	No
100	483	True	R_3dMNJZ9zT2o1DXf	Yes	Yes	Fellowship		Pediatrics				No, Not Spanish/Hispanic	3	Married	2015, 2017, 2020	Vaginally and not induced	37	Yes	18	6 months	Yes	18	12	0-6 months,7-12 months		0-3 months,4-6 months,7-12 months	4-6 months,7-12 months								4-6 months,7-12 months	4-6 months,7-12 months	4-6 months,7-12 months			4-6 months,7-12 months	0-3 months	No one else			Greater than 12 months	Yes	No
100	710	True	R_3fV4UqzfMAFHusK	Yes	Yes	Other	Hosp employed attending	Surgery and Surgical subspecialties		White		No, Not Spanish/Hispanic	1	Married	2017	An unplanned or emergency cesarean	40	Yes	12	Greater than 8 months	No	1mo	18	0-6 months	7-12 months						0-3 months,4-6 months								0-3 months,4-6 months,7-12 months				Not applicable, I did not bring my baby to bed with me	I thought it was safer if my baby did not sleep with me or us	6 months		No
100	372	True	R_3DqJn4coCNFHHIl	Yes	Yes	Fellowship		Other	Pediatric Hospital Medicine	White		No, Not Spanish/Hispanic	1	Married	2020	An unplanned or emergency cesarean	37	Yes			Yes	still breastfeeding	10	0-6 months		0-3 months,4-6 months													0-3 months,4-6 months			Your husband or partner	Not applicable, I did not bring my baby to bed with me	I thought it was safer if my baby did not sleep with me or us			No
100	419	True	R_2q4SIaWunycSiSd	Yes	Yes	Other	Community hospital	Surgery and Surgical subspecialties		Black or African American		No, Not Spanish/Hispanic	2	Married	2019	Vaginally and not induced	40	Yes	8.5 months	Greater than 8 months	Yes		12	0-6 months,7-12 months			0-3 months,4-6 months,7-12 months				0-3 months,4-6 months		7-12 months	0-3 months	7-12 months		7-12 months			7-12 months		Your husband or partner	Sleeping with my baby helped the baby or me to sleep better,To breastfeed,To comfort when fussy			No	No
100	414	True	R_1QudQ55JKW396h2	Yes	Yes	Private Practice position		Surgery and Surgical subspecialties		White		No, Not Spanish/Hispanic	2	Married	2015	Vaginally and not induced	41	Yes	14	Greater than 8 months	No	14mths	12	0-6 months,7-12 months		4-6 months	7-12 months				0-3 months		7-12 months			4-6 months	7-12 months	0-3 months,4-6 months		7-12 months	0-3 months,4-6 months	Your husband or partner,Your other child or children	Sleeping with my baby helped the baby or me to sleep better,To breastfeed	Not applicable, I brought my baby to bed with me	Greater than 12 months	No	Yes
100	358	True	R_2SxHGHLc650gUSF	Yes	Yes	Academic position		Surgery and Surgical subspecialties		Asian		No, Not Spanish/Hispanic	1	Married	2020	Vaginally and induced	38	Yes	Still breastfeeding			Still Breastfeeding	12	0-6 months		0-3 months	4-6 months			0-3 months			4-6 months		4-6 months		4-6 months	0-3 months		4-6 months	0-3 months	Your husband or partner	To breastfeed,To comfort when fussy	We woke each other up, or baby woke me or others in the bed		No	No
100	7	True	R_UzKpD1HLPmNa2pr	Yes	No
100	687	True	R_1QrzUrcV0XGgHJ6	Yes	Yes	Academic position		Surgery and Surgical subspecialties		Rather not say		No, Not Spanish/Hispanic	1	Married		Vaginally and induced	38	Yes	18	Greater than 8 months	Yes	18	12	0-6 months,7-12 months		4-6 months	7-12 months				0-3 months				4-6 months,7-12 months		4-6 months,7-12 months			7-12 months	0-3 months,4-6 months,7-12 months	Your husband or partner	Sleeping with my baby helped the baby or me to sleep better,To breastfeed,To be close or bond	I thought it was safer if my baby did not sleep with me or us	Greater than 12 months		No
100	358	True	R_1otXbEPOSTMvRTa	Yes	Yes	Hospitalists		Pediatrics		White		No, Not Spanish/Hispanic	3	Married	2009	Vaginally and not induced	40	Yes	26 mos	Greater than 8 months	Yes	26 months	16	0-6 months,7-12 months			0-3 months,4-6 months,7-12 months						0-3 months,4-6 months,7-12 months				4-6 months,7-12 months	0-3 months		0-3 months,4-6 months,7-12 months		Your husband or partner	Sleeping with my baby helped the baby or me to sleep better		Greater than 12 months	No	No
100	929	True	R_1jwv7oRa8cFgrHv	Yes	Yes	Other	I was working for a private health provider institute when I got pregnant. I quit my job in the third month	Other	GP - not specialized in Family medicine yet	Other, please write down	Latin American	Other Spanish or Hispanic	1	Married	2007	An unplanned or emergency cesarean	35	Yes	30	7 months	Yes		12	0-6 months,7-12 months	7-12 months	0-3 months	4-6 months,7-12 months						4-6 months,7-12 months				0-3 months,4-6 months,7-12 months			4-6 months,7-12 months	0-3 months	Your husband or partner	It was commonly done in my family,Sleeping with my baby helped the baby or me to sleep better,To breastfeed,To be close or bond	Not applicable, I brought my baby to bed with me	12 months	No	No
100	473	True	R_12JADtJpjYD6qqA	Yes	Yes	Fellowship		Pediatrics		White		No, Not Spanish/Hispanic	2	Married	2018	Vaginally and not induced	38	Yes	17 months	Greater than 8 months	Yes	17 months	6	0-6 months,7-12 months		4-6 months,7-12 months					0-3 months					0-3 months,4-6 months,7-12 months		0-3 months,4-6 months,7-12 months			0-3 months,4-6 months,7-12 months	No one else	To breastfeed,To comfort when fussy	I thought it was safer if my baby did not sleep with me or us,A doctor or nurse advised not sleeping with my baby	Greater than 12 months		No
100	210	True	R_110VJbkyDoSuB8I	Yes	Yes	Residency		Urology		White		No, Not Spanish/Hispanic	2	Married	2015	A planned cesarean	40	Yes	30 months	Greater than 8 months	Yes	30 months	8	0-6 months,7-12 months			0-3 months,4-6 months,7-12 months						0-3 months,4-6 months,7-12 months				0-3 months,4-6 months,7-12 months			0-3 months,4-6 months,7-12 months		Your husband or partner	Sleeping with my baby helped the baby or me to sleep better,I though it was safer if my baby slept with me or us,A doctor or nurse advised sleeping with my baby to breastfeed,To breastfeed,To be close or bond,To comfort when fussy,To comfort when sick	Not applicable, I brought my baby to bed with me	Greater than 12 months	No	No
46	82	False	R_1l9JQVnbGeTvTOf	Yes	Yes
100	5071	True	R_2B50nsepEOnBX4y	Yes	Yes	Other	Academic hospitalist	Pediatrics		White		No, Not Spanish/Hispanic	2	Married	2017	A planned cesarean	39	Yes	still breastfeeding	Greater than 8 months	Yes	still breastfeeding	12	0-6 months	7-12 months	0-3 months,4-6 months									0-3 months,4-6 months,7-12 months	0-3 months,4-6 months,7-12 months	0-3 months,4-6 months,7-12 months			0-3 months,4-6 months,7-12 months		Your husband or partner	Sleeping with my baby helped the baby or me to sleep better,To breastfeed	Not applicable, I brought my baby to bed with me	8 months	Yes	No
100	558	True	R_2TZ9LMDkAC5PZss	Yes	Yes	Residency		Pediatrics		White		No, Not Spanish/Hispanic	3	Married	2013	Vaginally and not induced	39	Yes	14	Greater than 8 months	Yes	14 months	6	0-6 months,7-12 months		0-3 months,4-6 months,7-12 months										7-12 months		4-6 months,7-12 months	0-3 months		0-3 months,4-6 months,7-12 months	Your husband or partner	To breastfeed,To comfort when sick	I thought it was safer if my baby did not sleep with me or us,A doctor or nurse advised not sleeping with my baby	Greater than 12 months		No
100	377	True	R_2VJZHasgnMrZLiU	Yes	Yes	Fellowship		Other	Pediatric Emergency Medicine	Other, please write down	White & Asian	No, Not Spanish/Hispanic	2	Married	2016	Vaginally and induced	39	Yes	22	Greater than 8 months	Yes		12	0-6 months,7-12 months		7-12 months					0-3 months,4-6 months		0-3 months,4-6 months,7-12 months					7-12 months	0-3 months,4-6 months	7-12 months	0-3 months,4-6 months	No one else	Sleeping with my baby helped the baby or me to sleep better	I thought it was safer if my baby did not sleep with me or us	Greater than 12 months	No	No
100	506	True	R_2tyFfZajEgnsWQm	Yes	Yes	Private Practice position		Obstetrics and Gynecology		White		No, Not Spanish/Hispanic	1	Married	2020	An unplanned or emergency cesarean	39	Yes	Still breastfeeding		Yes	Still breastfeeding	12	0-6 months							0-3 months,4-6 months					0-3 months		0-3 months		0-3 months	0-3 months	Your husband or partner,No one else	To breastfeed	I thought it was safer if my baby did not sleep with me or us,A doctor or nurse advised not sleeping with my baby	5 months	No	No
100	786	True	R_3r1eNKTAzPOyiBX	Yes	Yes	Residency		Pediatrics		White			2	Married	1994	Vaginally and not induced	41	Yes	12	2 months	Yes	1 yr	6		0-6 months,7-12 months										0-3 months,4-6 months			0-3 months,4-6 months		0-3 months,4-6 months		No one else	To breastfeed	I thought it was safer if my baby did not sleep with me or us	1 month		No
100	369	True	R_1EZk4ZSsS80X4XN	Yes	Yes	Academic position		Obstetrics and Gynecology		Black or African American		No, Not Spanish/Hispanic	2	Never Married	2013	Vaginally and not induced	37	Yes	19 months	Greater than 8 months	Yes		10	0-6 months	7-12 months	4-6 months,7-12 months				0-3 months									0-3 months,4-6 months,7-12 months				Not applicable, I did not bring my baby to bed with me	We woke each other up, or baby woke me or others in the bed	4 months		No
100	360	True	R_2rVEWXARyXs3vZB	Yes	Yes	Academic position		Surgery and Surgical subspecialties		Other, please write down	White, Asian	No, Not Spanish/Hispanic	1	Married	2018	Vaginally and induced	40	Yes	12	Greater than 8 months	Yes		10	7-12 months		4-6 months					4-6 months			0-3 months				0-3 months		0-3 months		Your husband or partner	To comfort when fussy	It was not commonly done in my family,I thought it was safer if my baby did not sleep with me or us,A doctor or nurse advised not sleeping with my baby	11 months	No	No
100	421	True	R_dmR6XwIcPQPWeaJ	Yes	Yes	Residency		Obstetrics and Gynecology		White		No, Not Spanish/Hispanic	3	Married	1997	Vaginally and not induced	39	Yes	56	6 months	Yes	56 months	6	0-6 months,7-12 months			0-3 months,4-6 months,7-12 months						0-3 months,4-6 months,7-12 months				0-3 months,4-6 months,7-12 months			0-3 months,4-6 months,7-12 months		Your husband or partner	Sleeping with my baby helped the baby or me to sleep better,To breastfeed,To be close or bond	Not applicable, I brought my baby to bed with me	Greater than 12 months	No	Yes
100	493	True	R_1OJLxXPjaG63LOh	Yes	Yes	Residency		Family Medicine		White		No, Not Spanish/Hispanic	1	Married	2017	Vaginally and induced	39	Yes	23	6 months	Yes	23 months	12	0-6 months	7-12 months	7-12 months				0-3 months,4-6 months						0-3 months,4-6 months		0-3 months,4-6 months	7-12 months		0-3 months,4-6 months	No one else	Not applicable, I did not bring my baby to bed with me	We woke each other up, or baby woke me or others in the bed,I thought it was safer if my baby did not sleep with me or us	6 months		No
100	84887	True	R_29hbjyTOq30jcDp	Yes	Yes	Private Practice position		Pediatrics		White		No, Not Spanish/Hispanic	2	Married	1990	Vaginally and not induced	40	Yes	12	4 months	Yes		4	0-6 months	7-12 months	4-6 months,7-12 months					0-3 months		0-3 months				0-3 months				0-3 months	Your husband or partner	To breastfeed	I thought it was safer if my baby did not sleep with me or us	3 months	No	No
71	232128	False	R_3PMPfzXF2ZoF0AJ	Yes	Yes	Residency		Psychiatry		Other, please write down	Latina	Mexican American	1	Married	2019	Vaginally and induced	38	Yes	still breastfeeding	Greater than 8 months	Yes	still breastfeeding	36
100	335	True	R_2uyW4OijK7JMW5F	Yes	Yes	Residency		Surgery and Surgical subspecialties		White		No, Not Spanish/Hispanic	1	Married	2019	Vaginally and induced	40	No					5	0-6 months,7-12 months		4-6 months,7-12 months					0-3 months					7-12 months		7-12 months	0-3 months,4-6 months		0-3 months,4-6 months,7-12 months	Your husband or partner	To be close or bond,To comfort when fussy,To comfort when sick	It was not commonly done in my family,I thought it was safer if my baby did not sleep with me or us	11 months	No	Yes
100	401	True	R_Tjx7WVpjbamIrgB	Yes	Yes	Fellowship		Surgery and Surgical subspecialties		White		No, Not Spanish/Hispanic	2	Married	2018	Vaginally and induced	40	Yes	14 months	Greater than 8 months	Yes	13 months	4	0-6 months			0-3 months,4-6 months						0-3 months,4-6 months				0-3 months,4-6 months			0-3 months	4-6 months	Your husband or partner	Sleeping with my baby helped the baby or me to sleep better,To breastfeed,To be close or bond	Not applicable, I brought my baby to bed with me	6 months	No	No
100	680	True	R_2OHYthWBrlCGQfW	Yes	Yes	Academic position		Surgery and Surgical subspecialties		White		No, Not Spanish/Hispanic	3	Married	2016	An unplanned or emergency cesarean	38	Yes	14 months	Greater than 8 months	No	5 months	16	7-12 months		0-3 months,4-6 months,7-12 months													0-3 months,4-6 months,7-12 months					I thought it was safer if my baby did not sleep with me or us	12 months		No
100	9	True	R_2YwSRm7rv2oDHWy	Yes	No
100	286	True	R_3QRdGFPu7LfLPpO	Yes	Yes	Residency		Family Medicine		White		No, Not Spanish/Hispanic	2	Married	2017	Vaginally and not induced	39	Yes	Still breastfeeding	6 months	Yes	Still breastfeeding	4	0-6 months,7-12 months		0-3 months,4-6 months	7-12 months						7-12 months				7-12 months	4-6 months	0-3 months	7-12 months	4-6 months	Your husband or partner,No one else	Sleeping with my baby helped the baby or me to sleep better,To breastfeed,To be close or bond,To comfort when fussy	I thought it was safer if my baby did not sleep with me or us,A doctor or nurse advised not sleeping with my baby	Greater than 12 months	Yes	Yes
100	406	True	R_ub4rmzBpBr3sjuN	Yes	Yes	Residency		Surgery and Surgical subspecialties		White		No, Not Spanish/Hispanic	4	Married	2007	Vaginally and induced	41	Yes	16	Greater than 8 months	Yes	16 months	5	7-12 months		4-6 months,7-12 months					4-6 months					0-3 months,4-6 months			0-3 months,4-6 months,7-12 months	0-3 months,4-6 months		Your husband or partner	To breastfeed	Not applicable, I brought my baby to bed with me	11 months	No	No
100	307	True	R_3QDF3EXVXmHH9wk	Yes	Yes	Residency		Surgery and Surgical subspecialties		White		No, Not Spanish/Hispanic	2	Married	2017	Vaginally and induced	41	Yes	Still breastfeeding	6 months	Yes	Still breastfeeding	5	0-6 months,7-12 months			4-6 months,7-12 months				0-3 months		0-3 months,4-6 months,7-12 months				0-3 months,4-6 months,7-12 months			4-6 months,7-12 months	0-3 months	Your husband or partner	Sleeping with my baby helped the baby or me to sleep better,To breastfeed,To be close or bond	Not applicable, I brought my baby to bed with me	Greater than 12 months	Yes	No
100	277	True	R_tYEIfQxpiwFR2mJ	Yes	Yes	Residency		Pediatrics		White		No, Not Spanish/Hispanic	1	Married	2020	Vaginally and induced	39.5	Yes	Still breastfeeding			Still breastfeeding	8		0-6 months														0-3 months				Not applicable, I did not bring my baby to bed with me	I thought it was safer if my baby did not sleep with me or us	Less than 1 month		No
100	480	True	R_2pXCep3NXNgk8qC	Yes	Yes	Academic position	needed to be on bed rest from 16 weeks after an early cerclage was placed. While i felt supported by my division, I had a lot of personal challenges with child care of my other child, having a husband who was away in the military and still trying to put forth any academic product so i wouldn't fall behind too badly.	Pediatrics		Black or African American		No, Not Spanish/Hispanic	2	Married	2018	Vaginally and induced	40	Yes	15 months	Greater than 8 months	Yes	he would have kept breastfeeding if I had not weaned him at 15 months	20	0-6 months	7-12 months	7-12 months					0-3 months,4-6 months					0-3 months,4-6 months,7-12 months		0-3 months,4-6 months,7-12 months			0-3 months,4-6 months,7-12 months	No one else	To breastfeed	I thought it was safer if my baby did not sleep with me or us,I thought it would be too hard to get my baby to sleep in a crib when he or she was older	7 months	Yes	Yes
71	376	False	R_vogvgoclJzcHG49	Yes	Yes	Private Practice position		Pediatrics		White			2	Married	2005	A planned cesarean	35	Yes	15	Greater than 8 months	Yes	15 months	10
46	73	False	R_2t5pkgqTuWQ2OWR	Yes	Yes	Private Practice position		Pediatrics		White		No, Not Spanish/Hispanic	3	Married	2001	An unplanned or emergency cesarean	26	Yes
46	34	False	R_pnpAyFEoA5vfkdz	Yes	Yes	Academic position
37	51	False	R_1mPJhwVAfHbVvJ5	Yes	Yes	Fellowship		Pediatrics		White		No, Not Spanish/Hispanic	2	Married
61	262	False	R_8JitjXTucArNgiJ	Yes	Yes	Academic position		Pediatrics		Asian		No, Not Spanish/Hispanic	2	Married	2020	An unplanned or emergency cesarean	38	Yes	Still breastfeeding	Greater than 8 months	Yes
7	12	False	R_AExrks9pGdMpxXb	Yes	Yes
100	238	True	R_2fpyV6L6eoFxuiS	Yes	Yes	Academic position		Emergency Medicine		White		Cuban	3	Married	2012	An unplanned or emergency cesarean	40	Yes	11	1 month	Yes	11	12	0-6 months	7-12 months						0-3 months					0-3 months			0-3 months		0-3 months	Your husband or partner	To breastfeed	I thought it was safer if my baby did not sleep with me or us	3 months		No
7	4450	False	R_24OuaAbeTQ0J3gs	Yes	Yes
7	68	False	R_5dWBIPCYh8OH2ql	Yes	Yes
71	257	False	R_A5tIeGT4ELsENcB	Yes	Yes	Residency		Pediatrics		White			3	Married	1995	Vaginally and not induced	38	Yes	14	Greater than 8 months	Yes	14 month	6
7	11	False	R_869wuAjx1fWvX8d	Yes	Yes
7	7	False	R_cOaz3CzKl1eJcQh	Yes	Yes
71	358	False	R_aXCDHYXWsR3CVln	Yes	Yes	Other	Just finished residency, moved to a new state, was looking for a job and had a 32 week premature baby.	Pediatrics		White		No, Not Spanish/Hispanic	2	Married	1999	An unplanned or emergency cesarean	32	Yes	16	Greater than 8 months	Yes	16 months	24
7	9	False	R_XiFFYaue65z8JZD	Yes	Yes
7	80	False	R_3s7iJ1CqFJ9QAbT	Yes	Yes
46	76	False	R_db4eRIFHp1NoiGd	Yes	Yes	Academic position		Pediatrics		White		No, Not Spanish/Hispanic	1	Married	2020	Vaginally and not induced	38	Yes
7	8	False	R_3MczKi4Yy4dZUlz	Yes	Yes
0	22	False	R_3MhfsLfzaC4vi5k	Yes
71	198	False	R_2ZBpl0znFuSABvn	Yes	Yes	Residency		Pediatrics		White			3	Married	1983	Vaginally and not induced	41	Yes	16	Greater than 8 months	Yes	16 months	12
46	131	False	R_3MK9HpYTxShvup0	Yes	Yes	Private Practice position		Surgery and Surgical subspecialties		White		No, Not Spanish/Hispanic	1		2017	An unplanned or emergency cesarean	39	Yes
71	290	False	R_3QYNJcsur0TapFO	Yes	Yes	Academic position		Internal Medicine		White		No, Not Spanish/Hispanic	3	Married	2000	Vaginally and induced	41	Yes	30 months	6 months	Yes	30 months	6
7	38	False	R_1eDY1EDkZY0CyP3	Yes	Yes
37	61	False	R_Apt3nK8wNXb2Nln	Yes	Yes	Fellowship		Pediatrics		White		No, Not Spanish/Hispanic	4	Married
37	101	False	R_1kY3PbRXOFLjgRe	Yes	Yes	Private Practice position		Family Medicine		Rather not say		Mexican	1	Married
7	12	False	R_Q4hvqU5N65uj82J	Yes	Yes
7	13	False	R_2TG0SlbPdHwVt8C	Yes	Yes
37	190	False	R_6zDrePGvHH6wEr7	Yes	Yes	Academic position		Family Medicine		White		No, Not Spanish/Hispanic	2	Married
7	349	False	R_33viKDiLlpXxcWy	Yes	Yes
7	23	False	R_1GQgZrQ0sIXyuIs	Yes	Yes
100	425	True	R_1lAiZMr3z0J6yhZ	Yes	Yes	Residency		Surgery and Surgical subspecialties		White		No, Not Spanish/Hispanic	1	Domestic Partnership	2020	Vaginally and induced	40	Yes	Still breastfeeding	Greater than 8 months	Yes	Still breastfeeding	8	0-6 months	0-6 months,7-12 months						0-3 months					4-6 months,7-12 months		4-6 months,7-12 months			0-3 months	Your husband or partner	To breastfeed,Other	I thought it was safer if my baby did not sleep with me or us	3 months	No	No
7	25	False	R_STQuoP37hviyuoV	Yes	Yes
7	15	False	R_4GRp36GAHfdYd5T	Yes	Yes
71	228	False	R_1JR3HzjVbHitpLQ	Yes	Yes	Residency		Urology		White		No, Not Spanish/Hispanic	1	Married	2019	Vaginally and not induced	38	Yes	12 months	Greater than 8 months	Yes	12 months	5
37	114	False	R_0B4nkqd9ZRKG52N	Yes	Yes
7	16	False	R_uqcYrd4dAkEl8mB	Yes	Yes
71	251	False	R_25Sf0bxuFNu5Dfc	Yes	Yes	Residency		Surgery and Surgical subspecialties	Orthopedic surgery	White		No, Not Spanish/Hispanic	2	Married	2020	Vaginally and not induced	37	Yes	Stillbreastfeeding		Yes	Still BF	5
71	374	False	R_3rbs9A31fcwqJ3j	Yes	Yes	Private Practice position		Pediatrics		White			2	Married	1999	Vaginally and not induced	40	Yes	24	Greater than 8 months	Yes	24 months	6
7	6	False	R_3iJtdSZYP0qTCOO	Yes	Yes
71	602	False	R_qW4omnUlK7bw5eF	Yes	Yes	Residency		Pediatrics		White		No, Not Spanish/Hispanic	1	Married	2020	Vaginally and induced	39	Yes	Still breastfeeding	2 months	Yes		4
7	23	False	R_2v6cyX6yCurHkJL	Yes	Yes
37	38	False	R_1j9uOAw4vjXjXhZ	Yes	Yes	Residency		Other	Neurosurgery	White		No, Not Spanish/Hispanic	2	Married
37	274	False	R_beCuU2VyrNEr4S5	Yes	Yes	Residency	Had a baby in PGY 3 year	Surgery and Surgical subspecialties		White			1	Married
71	305	False	R_1FQFoEUxFNq0XjH	Yes	Yes	Residency		Pediatrics		White		Mexican American	3	Married	2013, 2015, 2017	Vaginally and induced	40	Yes	Still nursing youngest age 2.5 years	Greater than 8 months	Yes
46	83	False	R_3rPxPCkETvok4xY	Yes	Yes	Fellowship		Pediatrics		White		No, Not Spanish/Hispanic	2		2104, 2016	Vaginally and not induced	38	Yes
5	5	False	R_1omUnzVIxls3tDS	Yes
7	23	False	R_30vDEfdQrNbzVUA	Yes	Yes
46	140	False	R_2wav0mihPECQO9R	Yes	Yes	Other	6 weeks after residency graduation	Urology		White		No, Not Spanish/Hispanic	3	Married	2003	An unplanned or emergency cesarean	28	Yes
7	31	False	R_8ea7vZ94yhSJ5kJ	Yes	Yes
7	21	False	R_3rUujzOKZdVMxHK	Yes	Yes
100	294	True	R_3NLfGRJpUaMzemf	Yes	Yes	Other	IHS outpatient clinician	Pediatrics		White		No, Not Spanish/Hispanic	2	Married	2017	Vaginally and not induced	41	Yes	12	5 months	No	12 months	12	0-6 months	7-12 months					0-3 months	4-6 months,7-12 months					0-3 months		0-3 months	4-6 months,7-12 months		0-3 months	Your husband or partner	Sleeping with my baby helped the baby or me to sleep better,To breastfeed	I thought it was safer if my baby did not sleep with me or us,I thought it would be too hard to get my baby to sleep in a crib when he or she was older	6 months		Yes
100	586	True	R_tX3btIWj0QNQL17	Yes	Yes	Private Practice position		Family Medicine		White		No, Not Spanish/Hispanic	3	Married	2015	A planned cesarean	39	Yes	13	Greater than 8 months	Yes	13	8	0-6 months	7-12 months				0-3 months		4-6 months				4-6 months,7-12 months			4-6 months,7-12 months	0-3 months		4-6 months,7-12 months	No one else	To breastfeed,To help with a blocked milk duct or other breastfeeding problem	I thought it was safer if my baby did not sleep with me or us,I thought it would be too hard to get my baby to sleep in a crib when he or she was older	10 months		Yes
100	1183	True	R_x6mh9UkH4aAYChr	Yes	Yes	Residency		Pediatrics		White		No, Not Spanish/Hispanic	1	Married	2020	Vaginally and not induced	39	Yes	Still breastfeeding		Yes	Still breastfeeding	12	0-6 months,7-12 months		7-12 months					0-3 months,4-6 months								0-3 months,4-6 months,7-12 months				Not applicable, I did not bring my baby to bed with me	I thought it was safer if my baby did not sleep with me or us,A doctor or nurse advised not sleeping with my baby			No
0	170	False	R_28ByBl2p8y2fwkg	Yes
100	340	True	R_3G7jzvVByga0ejV	Yes	Yes	Residency		Family Medicine		White		No, Not Spanish/Hispanic	1	Married	2019	Vaginally and not induced	39.4	Yes	Still breastfeeding	Greater than 8 months	Yes	Still breastfeeding	8	0-6 months,7-12 months		4-6 months,7-12 months					0-3 months					0-3 months,4-6 months,7-12 months		4-6 months,7-12 months	0-3 months	7-12 months	0-3 months,4-6 months	Your husband or partner	To breastfeed,To be close or bond,To comfort when fussy	We woke each other up, or baby woke me or others in the bed,I thought it was safer if my baby did not sleep with me or us	Greater than 12 months	Yes	No
100	429	True	R_1FRnjtRNzbVIfAy	Yes	Yes	Residency	By myself in New York, first year	Pediatrics		White		Puerto Rican	4	Married	1987	Vaginally and not induced	40	Yes	1.5	1 month	No	3 months	6	7-12 months		7-12 months										4-6 months		4-6 months			4-6 months	No one else	To breastfeed	I thought it was safer if my baby did not sleep with me or us	Greater than 12 months		No
100	453	True	R_1rkW4m3C7YWmujD	Yes	Yes	Academic position		Pediatrics		Asian		No, Not Spanish/Hispanic	3	Married	2006	Vaginally and not induced	40	Yes	12 months	4 months	Yes	12 months	12		0-6 months,7-12 months														0-3 months,4-6 months,7-12 months	0-3 months			To breastfeed	I thought it was safer if my baby did not sleep with me or us	3 months		No
46	93	False	R_DqL8Wfl7FllYpLr	Yes	Yes			Pediatrics		Asian		No, Not Spanish/Hispanic	1	Married	2020	An unplanned or emergency cesarean	38	Yes
71	284	False	R_1fiQF85YNb3dnZi	Yes	Yes	Hospitalists		Pediatrics		Black or African American		No, Not Spanish/Hispanic	1	Domestic Partnership	2017	An unplanned or emergency cesarean	39	Yes	13.5 months	6 months	Yes		8
100	772	True	R_6g2eJCywK3ODrwZ	Yes	Yes	Residency		Obstetrics and Gynecology		White		No, Not Spanish/Hispanic	3	Married	1985	Vaginally and induced	39	Yes	6 months	2 months	No	6 months	8	0-6 months	7-12 months	4-6 months,7-12 months					0-3 months								0-3 months,4-6 months,7-12 months				Not applicable, I did not bring my baby to bed with me	It was not commonly done in my family,I thought it was safer if my baby did not sleep with me or us,A doctor or nurse advised not sleeping with my baby	8 months		Yes
100	1107	True	R_87FGZyvDyezbN2p	Yes	Yes	Residency		Obstetrics and Gynecology		White		No, Not Spanish/Hispanic	2	Married	1987	Vaginally and not induced	39	Yes	10	1 month	No	10 months	3	7-12 months	7-12 months																			It was not commonly done in my family,Other	2 months		No
100	325932	True	R_2S7do4fJs8T5LiK	Yes	Yes
100	106	True	R_3fqv5f3YlAV2y9f	Yes	Yes
71	247	False	R_56FLIZG94ZAGABr	Yes	Yes			Pediatrics		Asian			1	Married	2020	An unplanned or emergency cesarean	39	Yes	still breastfeeding		No	still breastfeeding	13
100	952	True	R_2dsEPEniGjw2Qwf	Yes	Yes	Hospitalists		Pediatrics		Asian		No, Not Spanish/Hispanic	1	Married	2019	Vaginally and induced	39	Yes	9	3 months	No	9 months	13	0-6 months	7-12 months						0-3 months,4-6 months		4-6 months			0-3 months	4-6 months	0-3 months		0-3 months,4-6 months	0-3 months	Your husband or partner,Other people			5 months		No
100	273	True	R_3lrF4NbMqECjI0P	Yes	Yes	Academic position		Dermatology		White		No, Not Spanish/Hispanic	1	Married	2020	An unplanned or emergency cesarean	41	Yes	still breastfeeding	5 months	Yes	still breastfeeding	12	0-6 months	0-6 months	4-6 months					0-3 months		0-3 months					0-3 months	4-6 months		0-3 months	Your husband or partner	To breastfeed,To comfort when fussy	We woke each other up, or baby woke me or others in the bed,I thought it was safer if my baby did not sleep with me or us	3 months	No	No
100	430	True	R_32XSusP1CmAkAPe	Yes	Yes	Residency		Anesthesiology		White		No, Not Spanish/Hispanic	3	Married	2017	Vaginally and induced	39	Yes	9 months	2 months	No	9 months	8	0-6 months	7-12 months	4-6 months					0-3 months				0-3 months			0-3 months		0-3 months	0-3 months	Your husband or partner	Sleeping with my baby helped the baby or me to sleep better,To breastfeed,To comfort when fussy	It was not commonly done in my family,I thought it was safer if my baby did not sleep with me or us	3 months	No	No
100	352	True	R_10CUX8EqoXOfsNg	Yes	Yes	Residency		Pediatrics		Asian		No, Not Spanish/Hispanic	2	Married	2014	Vaginally and induced	37	Yes	19	Greater than 8 months	Yes	18	12	0-6 months,7-12 months		0-3 months	4-6 months,7-12 months						4-6 months,7-12 months				4-6 months,7-12 months			4-6 months,7-12 months	4-6 months,7-12 months	Your husband or partner	Sleeping with my baby helped the baby or me to sleep better	Not applicable, I brought my baby to bed with me	Greater than 12 months	No	No
100	7	True	R_PM8BgycZxK9x9Ad	Yes	No
100	259	True	R_3HGqne8Cfz8pHoY	Yes	Yes	Residency		Obstetrics and Gynecology		White		No, Not Spanish/Hispanic	2	Married	2015	Vaginally and not induced	39	Yes	14	Greater than 8 months	Yes	14 months	6	7-12 months							7-12 months					0-3 months,4-6 months,7-12 months		0-3 months,4-6 months,7-12 months		7-12 months	0-3 months,4-6 months	Your husband or partner	To breastfeed	I thought it was safer if my baby did not sleep with me or us,A doctor or nurse advised not sleeping with my baby	10 months	No	No
100	512	True	R_10O9RFBYDMrl3pU	Yes	Yes	Residency		Obstetrics and Gynecology		White			1	Married	2017	An unplanned or emergency cesarean	38	Yes	9	Greater than 8 months	No	Never latched	4	0-6 months	7-12 months	7-12 months					0-3 months,4-6 months		0-3 months,4-6 months				0-3 months,4-6 months	7-12 months		0-3 months,4-6 months		Your husband or partner	I though it was safer if my baby slept with me or us,To breastfeed,To comfort when fussy	Not applicable, I brought my baby to bed with me	8 months	No	Yes
100	364	True	R_22FTKPkExr40OKT	Yes	Yes	Private Practice position		Obstetrics and Gynecology		White		No, Not Spanish/Hispanic	2	Married	2017	Vaginally and not induced	35.5	Yes	6	2 months	No	2 months	16	0-6 months	7-12 months						0-3 months,4-6 months		0-3 months,4-6 months				0-3 months,4-6 months			0-3 months,4-6 months	7-12 months	Your husband or partner	I though it was safer if my baby slept with me or us,To breastfeed,To be close or bond,To comfort when fussy	Not applicable, I brought my baby to bed with me	6 months		Yes
100	216	True	R_2ydzPJmwtYqnBxG	Yes	Yes	Private Practice position		Obstetrics and Gynecology		White		No, Not Spanish/Hispanic	1	Married	2018	Vaginally and induced	37	Yes	12	Greater than 8 months	Yes	12 mo	14		0-6 months,7-12 months																				Less than 1 month		No
100	404	True	R_12lFTqySZiYCzVf	Yes	Yes	Academic position		Obstetrics and Gynecology		White		No, Not Spanish/Hispanic	4	Married	2013	An unplanned or emergency cesarean	26	Yes	15	Greater than 8 months	Yes	15 months	10	0-6 months,7-12 months			0-3 months,4-6 months,7-12 months			0-3 months					0-3 months,4-6 months,7-12 months			0-3 months,4-6 months,7-12 months		0-3 months,4-6 months,7-12 months		Your husband or partner	Sleeping with my baby helped the baby or me to sleep better,To be close or bond,To comfort when fussy,To comfort when sick	Not applicable, I brought my baby to bed with me	Greater than 12 months	Yes	No
100	426	True	R_2tJAB0lce2wxSXr	Yes	Yes	Residency		Obstetrics and Gynecology		White			3	Married	2010	A planned cesarean	39	Yes	3	Less than 1 month	No	3	4		0-6 months																		Not applicable, I did not bring my baby to bed with me	We woke each other up, or baby woke me or others in the bed,I thought it was safer if my baby did not sleep with me or us,A doctor or nurse advised not sleeping with my baby	12 months		Yes
100	394	True	R_2wBQaRMQjMChplF	Yes	Yes	Residency		Obstetrics and Gynecology				No, Not Spanish/Hispanic	2	Married	2013	Vaginally and induced	38	Yes	12 mo	Greater than 8 months	Yes	12 mo	4	0-6 months	7-12 months					0-3 months,4-6 months			0-3 months,4-6 months		7-12 months		0-3 months,4-6 months	7-12 months		0-3 months,4-6 months		Your husband or partner	Sleeping with my baby helped the baby or me to sleep better,To breastfeed	We woke each other up, or baby woke me or others in the bed,I thought it was safer if my baby did not sleep with me or us,A doctor or nurse advised not sleeping with my baby	4 months	No	Yes
100	312	True	R_1Le4OXut6HCusp8	Yes	Yes	Private Practice position		Obstetrics and Gynecology		Asian		No, Not Spanish/Hispanic	1	Married	2018	An unplanned or emergency cesarean	39	Yes	10 months	Greater than 8 months	Yes	3 months	12	0-6 months,7-12 months						0-3 months,4-6 months,7-12 months			0-3 months,4-6 months,7-12 months				0-3 months,4-6 months,7-12 months			4-6 months,7-12 months		Your husband or partner	Sleeping with my baby helped the baby or me to sleep better	Not applicable, I brought my baby to bed with me	Greater than 12 months	No	No
100	751	True	R_vT77gS5QqqhA4hj	Yes	Yes	Private Practice position		Obstetrics and Gynecology		White		No, Not Spanish/Hispanic	2	Married	2016	Vaginally and not induced	38	Yes	14	Greater than 8 months	Yes	14	8	0-6 months	7-12 months	7-12 months	0-3 months,4-6 months				0-3 months,4-6 months					0-3 months,4-6 months,7-12 months			0-3 months,4-6 months,7-12 months			Your husband or partner	To breastfeed	We woke each other up, or baby woke me or others in the bed	7 months	Yes	No
100	419	True	R_1kNu57tHs4YUbrP	Yes	Yes	Residency		Obstetrics and Gynecology		White			3	Married	2012	Vaginally and induced	39	Yes	13	Greater than 8 months	Yes	13	6	7-12 months			7-12 months						7-12 months				7-12 months			7-12 months		Your husband or partner	Sleeping with my baby helped the baby or me to sleep better	Not applicable, I brought my baby to bed with me	Greater than 12 months	Yes	No
100	2652	True	R_2SGKzAx7bfMYHYA	Yes	Yes	Residency		Obstetrics and Gynecology		White		No, Not Spanish/Hispanic	3	Married	2007	An unplanned or emergency cesarean	39	Yes	10 months	6 months	No	10 months	6		0-6 months,7-12 months														0-3 months,4-6 months,7-12 months				Not applicable, I did not bring my baby to bed with me	I thought it was safer if my baby did not sleep with me or us	1 month		Yes
100	452	True	R_2q4nTZYQ9w0Dk0l	Yes	Yes	Academic position		Obstetrics and Gynecology		White		No, Not Spanish/Hispanic	2	Married	2016	Vaginally and induced	41	Yes	32	Greater than 8 months	Yes	32 months	13	0-6 months,7-12 months	7-12 months	4-6 months,7-12 months					0-3 months		0-3 months,4-6 months,7-12 months				0-3 months,4-6 months	7-12 months					Not applicable, I did not bring my baby to bed with me	I thought it was safer if my baby did not sleep with me or us	9 months		No
100	318	True	R_VXBPNGXB7BU1i0h	Yes	Yes	Private Practice position		Obstetrics and Gynecology		White		No, Not Spanish/Hispanic	3	Married	2010	A planned cesarean	39	Yes	9	5 months	Yes	9	20	0-6 months	7-12 months		0-3 months,4-6 months						0-3 months,4-6 months				0-3 months,4-6 months	7-12 months		0-3 months,4-6 months		No one else	Sleeping with my baby helped the baby or me to sleep better,To breastfeed,To comfort when fussy	Not applicable, I brought my baby to bed with me	6 months	No	Yes
100	374	True	R_3lsQ04xGxU0RmNi	Yes	Yes	Private Practice position		Obstetrics and Gynecology		Asian			3	Married	2009	A planned cesarean	39	Yes	3 months	Less than 1 month	No			7-12 months		7-12 months							7-12 months				7-12 months			4-6 months	7-12 months	Your husband or partner	To breastfeed	I thought it was safer if my baby did not sleep with me or us	Greater than 12 months		No
100	1066	True	R_1f8bSi4qkPtWjyY	Yes	Yes	Residency		Obstetrics and Gynecology		White		No, Not Spanish/Hispanic	3	Married	2004	A planned cesarean	39	Yes	12	6 months	Yes	12	8	0-6 months			0-3 months			0-3 months					0-3 months		0-3 months		4-6 months,7-12 months	0-3 months	4-6 months	Your husband or partner	To breastfeed	I thought it was safer if my baby did not sleep with me or us	3 months	Yes	No
100	308	True	R_2BlWWOnYO7RcJ8M	Yes	Yes	Residency		Obstetrics and Gynecology		White		No, Not Spanish/Hispanic	2	Married	1996	Vaginally and not induced	38	Yes	4	1 month	No		6	0-6 months	7-12 months	4-6 months,7-12 months					0-3 months		0-3 months					0-3 months		0-3 months	4-6 months,7-12 months	Your husband or partner	To breastfeed	I thought it was safer if my baby did not sleep with me or us	3 months	No	No
100	480	True	R_cBZkoa6kyjWVsJz	Yes	Yes	Fellowship		Other	Gynecologic Oncology	White			2	Married	2010	Vaginally and not induced	39	Yes	12 months	6 months	Yes	7 or 8 months	6	0-6 months	0-6 months		0-3 months		0-3 months	0-3 months						0-3 months		0-3 months		0-3 months	0-3 months	Your husband or partner	To breastfeed	Not applicable, I brought my baby to bed with me	5 months	Yes	No
100	266	True	R_1QnOHgrwSQpYxS4	Yes	Yes	Academic position		Obstetrics and Gynecology		White		No, Not Spanish/Hispanic	1	Married	2019	An unplanned or emergency cesarean	37	Yes	10 months	Greater than 8 months	Yes	0 months	16	0-6 months	7-12 months	7-12 months					0-3 months,4-6 months		0-3 months,4-6 months						0-3 months,4-6 months,7-12 months				Not applicable, I did not bring my baby to bed with me	I thought it was safer if my baby did not sleep with me or us,A doctor or nurse advised not sleeping with my baby	6 months		No
100	264	True	R_vNxGNYAZznGD42t	Yes	Yes	Residency		Obstetrics and Gynecology		White		No, Not Spanish/Hispanic	2	Married	2018	Vaginally and induced	35	No				Never latched	6	7-12 months		7-12 months					0-3 months		7-12 months				7-12 months			7-12 months		Your husband or partner	It was commonly done in my family,Sleeping with my baby helped the baby or me to sleep better,I though it was safer if my baby slept with me or us,To bottle feed,To be close or bond,To comfort when fussy,To comfort when sick	Not applicable, I brought my baby to bed with me	10 months		No
100	599	True	R_23dS34vGHb1ETcu	Yes	Yes	Residency	I also had one second year of Med school	Pediatrics		White		No, Not Spanish/Hispanic	2	Married	2012	Vaginally and not induced	40.2857	Yes	15	6 months	Yes	15 months	0	0-6 months,7-12 months		0-3 months	4-6 months,7-12 months						7-12 months		4-6 months	0-3 months,4-6 months,7-12 months	4-6 months,7-12 months	0-3 months		4-6 months,7-12 months	0-3 months	Your husband or partner	Sleeping with my baby helped the baby or me to sleep better,To breastfeed,To be close or bond	Not applicable, I brought my baby to bed with me	Greater than 12 months	Yes	No
100	437	True	R_1ddkZIxYRqe1kGx	Yes	Yes	Private Practice position		Obstetrics and Gynecology		Asian		No, Not Spanish/Hispanic	2	Married	2017	A planned cesarean	37	Yes	13 months	Greater than 8 months	No	11 months	12	0-6 months	7-12 months						0-3 months,4-6 months		0-3 months,4-6 months						0-3 months,4-6 months,7-12 months		0-3 months,4-6 months	Your husband or partner	Not applicable, I did not bring my baby to bed with me	I thought it was safer if my baby did not sleep with me or us	5 months		No
100	664	True	R_2ASiCylNGM8kfGR	Yes	Yes	Other	I’m not sure. I had one baby mid intern year, one in senior year and one when I was 4 years out, but during the Covid 19 pandemic.	Pediatrics		Asian		No, Not Spanish/Hispanic	3	Married	2020	Vaginally and induced	39	Yes	Still breastfeeding	Greater than 8 months	Yes	Still breastfeeding	12	0-6 months,7-12 months			4-6 months,7-12 months				0-3 months		4-6 months		7-12 months		4-6 months,7-12 months	0-3 months		4-6 months,7-12 months	0-3 months	Your husband or partner	Sleeping with my baby helped the baby or me to sleep better,To breastfeed,To be close or bond,To comfort when fussy	I thought it was safer if my baby did not sleep with me or us		Yes	No
100	394	True	R_2zvWnRWREfPm2Vk	Yes	Yes	Hospitalists	It was also an academic position.	Pediatrics		White		No, Not Spanish/Hispanic	2	Married	2013	Vaginally and induced	40	Yes	13 months	6 months	Yes	I stopped breastfeeding. She never stopped latching.	7		0-6 months,7-12 months														7-12 months					I thought it was safer if my baby did not sleep with me or us,A doctor or nurse advised not sleeping with my baby			No
100	382	True	R_2nr0VIQlWvW4vCx	Yes	Yes	Private Practice position	Work at HMO	Obstetrics and Gynecology		White		Mexican American	2	Married	2011	Vaginally and induced	38	Yes	12	3 months	No	3 months	15	0-6 months,7-12 months						0-3 months,4-6 months,7-12 months						0-3 months,4-6 months,7-12 months		0-3 months,4-6 months,7-12 months			0-3 months,4-6 months	Your husband or partner	Sleeping with my baby helped the baby or me to sleep better	A doctor or nurse advised not sleeping with my baby	Greater than 12 months	No	No
100	289	True	R_3rHibrOd6ewKnWZ	Yes	Yes	Residency		Obstetrics and Gynecology		White			3	Married	2015	Vaginally and induced	39	Yes	7	7 months	Yes	3	5	0-6 months									0-3 months				0-3 months			0-3 months							No
100	291	True	R_NX6caddaSWK3wop	Yes	Yes	Academic position		Pediatrics		White		No, Not Spanish/Hispanic	2	Married	2011	Vaginally and not induced	39	Yes	24	5 months	Yes		12	0-6 months	7-12 months					0-3 months					0-3 months	0-3 months		0-3 months		0-3 months		Your husband or partner	It was commonly done in my family,Sleeping with my baby helped the baby or me to sleep better	I thought it was safer if my baby did not sleep with me or us	6 months	Yes	No
100	452	True	R_ueq4Sfl2jBHgPOV	Yes	Yes	Residency		Obstetrics and Gynecology		White			3	Married	1995	Vaginally and induced	37	Yes	6	3 months	No	6 mos	6	0-6 months	0-6 months		0-3 months,4-6 months				0-3 months	0-3 months,4-6 months		4-6 months	0-3 months	7-12 months	0-3 months,4-6 months,7-12 months			0-3 months,4-6 months,7-12 months		Your husband or partner	To breastfeed		Greater than 12 months	Yes	No
100	558	True	R_20NC2vnbmNrNhdb	Yes	Yes	Residency		Pediatrics		White		Mexican American	2	Married	2015	Vaginally and not induced	40	Yes	10	8 months	No	10 months	16	0-6 months	7-12 months						0-3 months					0-3 months,4-6 months,7-12 months		0-3 months,4-6 months,7-12 months		7-12 months	0-3 months,4-6 months	Your husband or partner	To breastfeed	I thought it was safer if my baby did not sleep with me or us	4 months	No	Yes
100	1416	True	R_3r2GrLXsB5W3w0n	Yes	Yes	Academic position		Anesthesiology		Asian		No, Not Spanish/Hispanic	1	Married	2019	A planned cesarean	38	Yes	12	Greater than 8 months	No	4	10	0-6 months	0-6 months,7-12 months	4-6 months,7-12 months	0-3 months	0-3 months					0-3 months				0-3 months	4-6 months	7-12 months	0-3 months		Your husband or partner,No one else	Other	Not applicable, I brought my baby to bed with me	4 months	Yes	No
100	393	True	R_54nadUkGxFdtuJb	Yes	Yes	Residency		Obstetrics and Gynecology		White		No, Not Spanish/Hispanic	3	Married	2004	Vaginally and not induced	40	Yes	42	6 months	Yes	42 months	6	0-6 months	7-12 months		0-3 months,4-6 months,7-12 months						0-3 months,4-6 months		7-12 months	7-12 months	0-3 months	4-6 months,7-12 months		7-12 months		Your husband or partner	To breastfeed,To comfort when fussy,Other	Not applicable, I brought my baby to bed with me	7 months	No	No
100	215	True	R_1dovDSemeakLGhP	Yes	Yes	Academic position		Obstetrics and Gynecology		White		No, Not Spanish/Hispanic	1	Married	2020	Vaginally and induced	39	Yes	Still breastfeeding	4 months	Yes	Still breastfeeding	12		0-6 months,7-12 months														0-3 months,4-6 months,7-12 months					I thought it would be too hard to get my baby to sleep in a crib when he or she was older	1 month		No
100	721	True	R_YS0RCEuUzXS3tuh	Yes	Yes	Academic position		Obstetrics and Gynecology		White		No, Not Spanish/Hispanic	1	Married	2018	Vaginally and induced	37	Yes	8 months	5 months	No		12	0-6 months	7-12 months						0-3 months		0-3 months				0-3 months	4-6 months			0-3 months,4-6 months,7-12 months	Your husband or partner	Not applicable, I did not bring my baby to bed with me	We woke each other up, or baby woke me or others in the bed,I thought it was safer if my baby did not sleep with me or us	2 months	No	Yes
100	1105	True	R_1okau5i47uLv5Fw	Yes	Yes	Academic position		Obstetrics and Gynecology		Black or African American		No, Not Spanish/Hispanic	2	Married	2019	Vaginally and not induced	38	Yes	12	Greater than 8 months	No		12	0-6 months	0-6 months,7-12 months						0-3 months					0-3 months		0-3 months		0-3 months		Your husband or partner	Other	I thought it was safer if my baby did not sleep with me or us	3 months	No	Yes
100	495	True	R_3HRmXRLxiSjaTgl	Yes	Yes	Private Practice position		Obstetrics and Gynecology		White			2	Married	1995	Vaginally and not induced	39	Yes	3 months	3 months	No		6	0-6 months	7-12 months						0-3 months,4-6 months								0-3 months,4-6 months,7-12 months				Not applicable, I did not bring my baby to bed with me	I thought it was safer if my baby did not sleep with me or us	6 months		No
100	427	True	R_1dslWmOdTShfqn8	Yes	Yes	Residency		Other	Family Medicine / ONMM	White		No, Not Spanish/Hispanic	1	Divorced	2018	Vaginally and induced	40	Yes	Still breastfeeding	Greater than 8 months	Yes	Still breastfeeding	4	0-6 months,7-12 months			4-6 months,7-12 months			0-3 months	4-6 months		7-12 months			0-3 months,4-6 months	4-6 months,7-12 months	0-3 months		4-6 months,7-12 months	0-3 months	Your husband or partner	Sleeping with my baby helped the baby or me to sleep better,To breastfeed,To help with a blocked milk duct or other breastfeeding problem,To be close or bond,To comfort when fussy,To comfort when sick	Not applicable, I brought my baby to bed with me	Greater than 12 months	Yes	No
100	597	True	R_3oSizWM80dGa1fe	Yes	Yes	Fellowship		Family Medicine	Palliative Care	White			1	Married	2020	An unplanned or emergency cesarean	40	Yes	Still breastfeeding	6 months	Yes	Still breastfeeding	20	0-6 months	7-12 months	4-6 months,7-12 months					0-3 months					0-3 months,4-6 months		0-3 months		0-3 months	0-3 months,4-6 months	Your husband or partner	To breastfeed	Not applicable, I brought my baby to bed with me	3 months	No	No
100	652	True	R_u9NkjA43v564TYJ	Yes	Yes	Academic position		Family Medicine		White		No, Not Spanish/Hispanic	2	Married	2014	Vaginally and not induced	41	Yes	Still	Greater than 8 months	Yes	Still	21	0-6 months,7-12 months			0-3 months,4-6 months,7-12 months			0-3 months			4-6 months,7-12 months		0-3 months	0-3 months	0-3 months,4-6 months,7-12 months			0-3 months,4-6 months,7-12 months	0-3 months	No one else	Sleeping with my baby helped the baby or me to sleep better,To breastfeed,To be close or bond,To comfort when fussy	Not applicable, I brought my baby to bed with me		No	No
100	354	True	R_1juJiTgnEiRGOj4	Yes	Yes	Academic position		Pediatrics	Neonatology	White		No, Not Spanish/Hispanic	2	Married	2015, 2017	Vaginally and not induced	39	Yes	Still	Greater than 8 months	Yes	Still breastfeeding	6	0-6 months,7-12 months			4-6 months,7-12 months			0-3 months			0-3 months,4-6 months,7-12 months				4-6 months,7-12 months	0-3 months		0-3 months,4-6 months,7-12 months		Your husband or partner,Your other child or children	Sleeping with my baby helped the baby or me to sleep better,To breastfeed,To be close or bond,To comfort when fussy,To comfort when sick	Not applicable, I brought my baby to bed with me	Greater than 12 months	No	No
100	462	True	R_cHIVuWr38Fk0LS1	Yes	Yes	Private Practice position		Obstetrics and Gynecology		White		No, Not Spanish/Hispanic	1	Married	2020	Vaginally and induced	38	Yes	Still pumping	Less than 1 month	No	Immediately after birth	14	0-6 months							0-3 months,4-6 months				0-3 months			0-3 months		0-3 months		Your husband or partner	Sleeping with my baby helped the baby or me to sleep better,To comfort when fussy	I thought it was safer if my baby did not sleep with me or us,A doctor or nurse advised not sleeping with my baby	6 months	No	No
100	455	True	R_2xRUTj9wUKT7Tzr	Yes	Yes	Fellowship	in training, first fellow to ever be pregnant in the clinical year (this was 2013!) only 6 weeks maternity	Obstetrics and Gynecology	fellowship in MFM	White		No, Not Spanish/Hispanic	2	Married	2013	Vaginally and not induced	39	Yes	11	6 months	Yes	11	6	0-6 months,7-12 months		4-6 months,7-12 months				0-3 months						0-3 months,4-6 months,7-12 months			0-3 months,4-6 months,7-12 months		0-3 months,4-6 months,7-12 months	No one else	To breastfeed	I thought it was safer if my baby did not sleep with me or us	10 months		No
100	223	True	R_3GCdrbfRNqBqdES	Yes	Yes	Private Practice position		Emergency Medicine		White		No, Not Spanish/Hispanic	1	Married	2020	Vaginally and not induced	39.3	Yes	Still breastfeeding	Greater than 8 months	Yes	Still breastfeeding	12	0-6 months	7-12 months						0-3 months,4-6 months				4-6 months,7-12 months	4-6 months,7-12 months		4-6 months,7-12 months			4-6 months,7-12 months	No one else	Sleeping with my baby helped the baby or me to sleep better,To breastfeed,To be close or bond,To comfort when fussy		7 months	No	No
100	481	True	R_3sBz3rm0alKbesl	Yes	Yes	Residency		Obstetrics and Gynecology		White		No, Not Spanish/Hispanic	1	Married	2017	Vaginally and induced	40	Yes	9	6 months	Yes		2	0-6 months,7-12 months		7-12 months													0-3 months,4-6 months,7-12 months		0-3 months,4-6 months,7-12 months	Your husband or partner	Not applicable, I did not bring my baby to bed with me	I thought it was safer if my baby did not sleep with me or us	Greater than 12 months		No
100	435	True	R_2qz9n0VgR07JuLG	Yes	Yes	Academic position		Obstetrics and Gynecology		White		No, Not Spanish/Hispanic	1	Married	2012	Vaginally and induced	39	Yes	48 (4yo)	6 months	Yes	4y	12	0-6 months	7-12 months	7-12 months					0-3 months,4-6 months					0-3 months,4-6 months		0-3 months,4-6 months	7-12 months		0-3 months,4-6 months	Your husband or partner	To breastfeed	I thought it was safer if my baby did not sleep with me or us	6 months	No	No
100	10	True	R_1pQppfX5wlTvRUA	Yes	No
100	254	True	R_3r1i0CP376bdsHt	Yes	Yes	Fellowship		Obstetrics and Gynecology		White		Other Spanish or Hispanic	3	Married	2015	A planned cesarean	38	Yes	9	6 months	No	8	6		0-6 months,7-12 months								0-3 months,4-6 months						4-6 months,7-12 months
100	3	True	R_C22FC80gyNRJfot	No
100	39	True	R_3EXaEOzmFHWUoKF	Yes	No
100	566	True	R_27CqOGrCtPs2Vqg	Yes	Yes	Academic position		Obstetrics and Gynecology		White		No, Not Spanish/Hispanic	1	Married	2020	An unplanned or emergency cesarean	38	Yes	still breastfeeding	5 months	Yes	still breastfeeding	16	0-6 months							0-3 months,4-6 months										0-3 months,4-6 months	Your husband or partner	To comfort when fussy	A doctor or nurse advised not sleeping with my baby			No
100	329	True	R_3KHiI26LqoAGnWB	Yes	Yes	Residency		Obstetrics and Gynecology		White		No, Not Spanish/Hispanic	1	Married	2019	Vaginally and induced	39	Yes	6	Less than 1 month	No	never latched	5		0-6 months,7-12 months														0-3 months,4-6 months,7-12 months					It was not commonly done in my family,A doctor or nurse advised not sleeping with my baby	Less than 1 month		No
100	371	True	R_vkrL01ADNurZy8N	Yes	Yes	Private Practice position		Obstetrics and Gynecology		Black or African American			3	Married	2003	Vaginally and not induced	37	Yes	1.5	Less than 1 month	Yes	1.5 months	9	0-6 months,7-12 months			0-3 months,4-6 months,7-12 months						0-3 months,4-6 months,7-12 months				0-3 months,4-6 months,7-12 months			0-3 months,7-12 months	4-6 months	Your husband or partner	Sleeping with my baby helped the baby or me to sleep better,To be close or bond	Not applicable, I brought my baby to bed with me	Greater than 12 months	No	No
60	190	False	R_2wuCfjkxqksXaAZ	Yes	Yes	Private Practice position		Obstetrics and Gynecology		White		No, Not Spanish/Hispanic	2	Married	2018	Vaginally and induced	39.2	Yes	15	Greater than 8 months	Yes
47	68	False	R_Ubu0nc3UhEangt3	Yes	Yes	Residency		Obstetrics and Gynecology		White		No, Not Spanish/Hispanic	2	Married	1996	Vaginally and induced	38	Yes
100	301862	True	R_1LijDCjLWaEsaj0	Yes	Yes	Residency		Surgery and Surgical subspecialties		White		No, Not Spanish/Hispanic	2	Married	2014	Vaginally and not induced	40	Yes	24	Greater than 8 months	Yes	24mo	8	0-6 months	7-12 months		0-3 months,4-6 months				0-3 months				0-3 months,4-6 months,7-12 months	0-3 months,4-6 months		0-3 months,4-6 months		0-3 months,4-6 months	0-3 months,4-6 months	Your husband or partner	Sleeping with my baby helped the baby or me to sleep better,To breastfeed,To comfort when fussy	We woke each other up, or baby woke me or others in the bed,I thought it was safer if my baby did not sleep with me or us,I thought it would be too hard to get my baby to sleep in a crib when he or she was older	6 months	Yes	No
70	441	False	R_31GCdZlkWcPLUAt	Yes	Yes	Academic position		Obstetrics and Gynecology		White		No, Not Spanish/Hispanic	2	Married	2001	A planned cesarean	39	Yes	7	6 months	No		12
0	73	False	R_2THjgCt3NGnqNhw	Yes
70	210	False	R_1QxB7kzPykREoKe	Yes	Yes	Private Practice position		Obstetrics and Gynecology		White		No, Not Spanish/Hispanic	1	Married	2020	A planned cesarean	35	Yes	2	Less than 1 month	No		11
47	102	False	R_2yla4jiqoiePhmU	Yes	Yes	Private Practice position		Family Medicine		White		No, Not Spanish/Hispanic	1	Married	2020	Vaginally and induced	40	Yes
47	5280	False	R_2aWWa7C4tFhsPyp	Yes	Yes	Academic position		Family Medicine		White		No, Not Spanish/Hispanic	1	Married	2020	Vaginally and induced	39.6	Yes
100	329	True	R_UYk6w2EVfZTmDyV	Yes	Yes	Academic position		Pediatrics		White		No, Not Spanish/Hispanic	2	Married	2014	Vaginally and not induced	40	Yes	15	Greater than 8 months	Yes	15 months	8	0-6 months	7-12 months	7-12 months			0-3 months		0-3 months,4-6 months	0-3 months				0-3 months		0-3 months,4-6 months,7-12 months			0-3 months,4-6 months,7-12 months	Your husband or partner	To breastfeed	I thought it was safer if my baby did not sleep with me or us	5 months		Yes
100	207	True	R_1psvI6Pv3Kel2H1	Yes	Yes			Pediatrics		Asian		No, Not Spanish/Hispanic	1	Married	2020	An unplanned or emergency cesarean	39	Yes	8	8 months	No	2 months	15	0-6 months	0-6 months,7-12 months						0-3 months								0-3 months,4-6 months,7-12 months					I thought it was safer if my baby did not sleep with me or us	4 months		No
100	350	True	R_T1MuzrjzPibpjSF	Yes	Yes	Academic position		Anesthesiology		Other, please write down	White/Asian	No, Not Spanish/Hispanic	2	Married	2018	Vaginally and induced	39	Yes	still breastfeeding	Greater than 8 months	Yes	still breastfeeding	16	0-6 months,7-12 months		7-12 months	0-3 months,4-6 months						0-3 months		4-6 months,7-12 months		0-3 months,4-6 months,7-12 months			0-3 months,4-6 months	7-12 months	No one else	Sleeping with my baby helped the baby or me to sleep better,To breastfeed,To be close or bond,To comfort when fussy,To comfort when sick	Not applicable, I brought my baby to bed with me	12 months	No	No
7	8	False	R_2xwMeBwnwhF7eKi	Yes	Yes
100	424	True	R_ZluZmn0gbw9ICAN	Yes	Yes	Fellowship		Obstetrics and Gynecology		White		No, Not Spanish/Hispanic	2	Married	2017	Vaginally and induced	37	Yes	5	Less than 1 month	No	Never latched (EP)	12	0-6 months	7-12 months	0-3 months,4-6 months				0-3 months															6 months		Yes
100	481	True	R_2SDkhZcPwY2MT9O	Yes	Yes	Residency		Anesthesiology		White		No, Not Spanish/Hispanic	3	Married	2017	Vaginally and not induced	39	Yes	13	Greater than 8 months	Yes	9 months	22	0-6 months,7-12 months		7-12 months					0-3 months,4-6 months		0-3 months,4-6 months	7-12 months			0-3 months,4-6 months	7-12 months		0-3 months,4-6 months	7-12 months	Your husband or partner	Not applicable, I did not bring my baby to bed with me	I thought it was safer if my baby did not sleep with me or us,A doctor or nurse advised not sleeping with my baby	11 months		No
100	1738	True	R_1EWjZUmRfKTjFBZ	Yes	Yes	Academic position		Anesthesiology		White			1	Married	1977	Vaginally and not induced	37	Yes	12	2 months	Yes		8		0-6 months,7-12 months										7-12 months				0-3 months,4-6 months,7-12 months					We woke each other up, or baby woke me or others in the bed	2 months		No
100	4301	True	R_AuMmeNxR8bEtxpD	Yes	Yes	Academic position	Commuting, trying to work on academic projects	Anesthesiology		White			2	Married	2005, 2008	An unplanned or emergency cesarean	36	Yes	3.5	3 months	No	2 weeks	16	0-6 months	7-12 months	4-6 months,7-12 months					0-3 months						0-3 months		4-6 months,7-12 months	0-3 months		No one else	Not applicable, I did not bring my baby to bed with me	We woke each other up, or baby woke me or others in the bed,A doctor or nurse advised not sleeping with my baby	4 months		No
100	368	True	R_sRSRZTenYHuwEwh	Yes	Yes	Residency		Anesthesiology		Asian		No, Not Spanish/Hispanic	2	Married	2005	Vaginally and not induced	40	Yes	2 weeks	Less than 1 month	No		6		0-6 months																			Other	Less than 1 month	Yes	Yes
100	728	True	R_27JALgpwPwGebQ7	Yes	Yes	Academic position		Surgery and Surgical subspecialties		White	Jewish	No, Not Spanish/Hispanic	3	Married	1989	Vaginally and induced	39	Yes	11 months	3 months	No	11 months	12	0-6 months,7-12 months		0-3 months,4-6 months,7-12 months	7-12 months						0-3 months,4-6 months,7-12 months				0-3 months,4-6 months	7-12 months		0-3 months,4-6 months	7-12 months	Your husband or partner	Sleeping with my baby helped the baby or me to sleep better,To be close or bond,To comfort when fussy	Not applicable, I brought my baby to bed with me	Greater than 12 months	No	No
100	419	True	R_3PnyjEQlpB2gPAB	Yes	Yes	Fellowship		Family Medicine		Black or African American		No, Not Spanish/Hispanic	1	Married	2020	Vaginally and not induced	38	Yes		Less than 1 month	Yes	Still breastfeeding	6	0-6 months			0-3 months,4-6 months		0-3 months	0-3 months	0-3 months,4-6 months	0-3 months			4-6 months			4-6 months		4-6 months	4-6 months	Your husband or partner	To breastfeed,To comfort when fussy	Not applicable, I brought my baby to bed with me		Yes	No
100	452	True	R_2aaEDFURf2hkdVM	Yes	Yes	Other	Hospital employed outpatient physician	Pediatrics					1	Married	2018	Vaginally and induced	39	Yes	24	Greater than 8 months	Yes	13 months	8	0-6 months	7-12 months	4-6 months					0-3 months		4-6 months				4-6 months			0-3 months,4-6 months		Your husband or partner	Not applicable, I did not bring my baby to bed with me	I thought it was safer if my baby did not sleep with me or us,A doctor or nurse advised not sleeping with my baby	6 months		Yes
100	298	True	R_SCas4P5MuSZLXH3	Yes	Yes	Fellowship		Other	Infectious Diseases	White		No, Not Spanish/Hispanic	2	Married	2018	Vaginally and induced	39	Yes	13	Greater than 8 months	Yes		16	7-12 months		4-6 months	7-12 months								4-6 months,7-12 months		7-12 months	4-6 months	0-3 months	4-6 months,7-12 months		No one else	Sleeping with my baby helped the baby or me to sleep better,To breastfeed	Not applicable, I brought my baby to bed with me	Greater than 12 months	Yes	No
100	290	True	R_1Ld3IyoazyQTOQy	Yes	Yes	Private Practice position		Family Medicine		Other, please write down	Hispanic	Cuban	1	Married	2019	Vaginally and not induced	39	Yes	Still breastfeeding	Greater than 8 months	Yes	Still breastfeeding	10	0-6 months	7-12 months	4-6 months,7-12 months	0-3 months				0-3 months					0-3 months		0-3 months		0-3 months	4-6 months,7-12 months	Your husband or partner	Sleeping with my baby helped the baby or me to sleep better,To breastfeed,To comfort when fussy	I thought it was safer if my baby did not sleep with me or us	4 months	Yes	No
100	385	True	R_2YyXrWOkxE329Oz	Yes	Yes	Academic position		Pediatrics		White		Other Spanish or Hispanic	1	Married	2019	An unplanned or emergency cesarean	38	Yes	2	Less than 1 month	No	2	8	0-6 months	7-12 months	7-12 months					0-3 months,4-6 months								7-12 months		0-3 months,4-6 months	Your husband or partner	To breastfeed,To bottle feed,To comfort when fussy		7 months		Yes
100	204	True	R_3n0qTIvvCaZLZsW	Yes	Yes	Residency		Family Medicine		White		No, Not Spanish/Hispanic	1	Married	2020	An unplanned or emergency cesarean	40	Yes	Still breastfeeding	Greater than 8 months	Yes	Still breastfeeding	8	0-6 months	7-12 months	0-3 months,4-6 months,7-12 months													0-3 months,4-6 months,7-12 months				To breastfeed,To comfort when fussy	Other	7 months		No
100	334	True	R_2EyLcMPx7reTwJj	Yes	Yes	Private Practice position		Pediatrics		Other, please write down	Hispanic	Other Spanish or Hispanic	2	Married	2017	An unplanned or emergency cesarean	38	Yes	18	Greater than 8 months	Yes	18 months	12	0-6 months	0-6 months,7-12 months	0-3 months,4-6 months,7-12 months					0-3 months		0-3 months			4-6 months,7-12 months			0-3 months,4-6 months,7-12 months		0-3 months,4-6 months,7-12 months	No one else	Not applicable, I did not bring my baby to bed with me	It was not commonly done in my family,We woke each other up, or baby woke me or others in the bed,I thought it was safer if my baby did not sleep with me or us,A doctor or nurse advised not sleeping with my baby,I thought it would be too hard to get my baby to sleep in a crib when he or she was older	3 months		Yes
100	279	True	R_2YkXtZzQ3YHMyOa	Yes	Yes	Fellowship		Physical Medicine and Rehabilitation		White		No, Not Spanish/Hispanic	1	Married	2020	Vaginally and induced	39	Yes	Still breastfeeding (baby 4.5 months)	4 months	Yes	Still breastfeeding	6	0-6 months							0-3 months,4-6 months		0-3 months,4-6 months				0-3 months,4-6 months			0-3 months,4-6 months		Your husband or partner	Not applicable, I did not bring my baby to bed with me	I thought it was safer if my baby did not sleep with me or us			Yes
100	417	True	R_29mIaM0UevmkJXQ	Yes	Yes	Residency		Obstetrics and Gynecology		White		No, Not Spanish/Hispanic	3	Married	2016	A planned cesarean	39	Yes	18 months	Greater than 8 months	Yes	18 months	12	0-6 months,7-12 months		4-6 months,7-12 months					0-3 months		0-3 months,4-6 months,7-12 months					7-12 months	0-3 months,4-6 months		0-3 months,4-6 months,7-12 months	Your husband or partner	To breastfeed	I thought it was safer if my baby did not sleep with me or us	Greater than 12 months		No
100	207	True	R_1kSu8rq2elxWBvP	Yes	Yes	Residency		Pediatrics		White		No, Not Spanish/Hispanic	2	Married	2017	Vaginally and not induced	37	Yes	Still breastfeeding	Greater than 8 months	Yes	Still breastfeeding	5	0-6 months	7-12 months						0-3 months								0-3 months,4-6 months,7-12 months					I thought it was safer if my baby did not sleep with me or us	3 months		Yes
100	462	True	R_2AXbs1OFew6estY	Yes	Yes	Academic position		Family Medicine		White		No, Not Spanish/Hispanic	1	Married	2019	Vaginally and not induced	39	Yes	Still breastfeeding	Greater than 8 months	Yes	Still breastfeeding	12	0-6 months	7-12 months						0-3 months,4-6 months				7-12 months			7-12 months		7-12 months		No one else	Sleeping with my baby helped the baby or me to sleep better,To breastfeed,To comfort when fussy	It was not commonly done in my family,I thought it was safer if my baby did not sleep with me or us,A doctor or nurse advised not sleeping with my baby	8 months	No	No
100	341	True	R_3I6jwhx7gDcu3rV	Yes	Yes	Private Practice position		Pediatrics		White		No, Not Spanish/Hispanic	2	Single	2018	Vaginally and induced	37	Yes	28 months and still breastfeeding	6 months	Yes	Still breastfeeding	4	0-6 months	7-12 months						0-3 months,4-6 months				7-12 months	0-3 months,4-6 months			0-3 months,4-6 months,7-12 months		0-3 months,4-6 months	Your other child or children	To breastfeed,Other	I thought it was safer if my baby did not sleep with me or us	6 months	No	No
100	402	True	R_3IWbPzI0AUJxQrt	Yes	Yes	Residency		Obstetrics and Gynecology		White		No, Not Spanish/Hispanic	1	Married	2017	An unplanned or emergency cesarean	39	Yes	16	Greater than 8 months	Yes	16	12	0-6 months	7-12 months	7-12 months				0-3 months	4-6 months		0-3 months,4-6 months				0-3 months,4-6 months				7-12 months	Your husband or partner	Not applicable, I did not bring my baby to bed with me	I thought it was safer if my baby did not sleep with me or us	6 months	No	Yes
100	633	True	R_1ILe2lz56R8WuHA	Yes	Yes	Hospitalists		Family Medicine		White		No, Not Spanish/Hispanic	2	Married	2018	Vaginally and not induced	40	Yes	21	4 months	Yes	21 months	28	0-6 months		4-6 months					0-3 months													It was not commonly done in my family,I thought it was safer if my baby did not sleep with me or us,A doctor or nurse advised not sleeping with my baby	6 months		No
100	291	True	R_3QR7zMtxZBhHmSk	Yes	Yes	Private Practice position		Pediatrics		White		No, Not Spanish/Hispanic	1	Married	2020	Vaginally and induced	37	Yes	Still breastfeeding			Still breastfeeding	16	0-6 months	7-12 months						0-3 months,4-6 months								0-3 months,4-6 months,7-12 months		0-3 months,4-6 months	No one else	To breastfeed	I thought it was safer if my baby did not sleep with me or us,A doctor or nurse advised not sleeping with my baby	4 months		No
100	342	True	R_2sZLLowzsPrpSXl	Yes	Yes	Residency		Family Medicine		White		No, Not Spanish/Hispanic	1	Married	2020	Vaginally and induced	39.1	Yes	Still breastfeeding			Still breastfeeding	11	0-6 months							0-3 months		0-3 months		0-3 months	0-3 months		0-3 months		0-3 months		Your husband or partner	To be close or bond,To comfort when fussy	I thought it was safer if my baby did not sleep with me or us	My baby is still sleeping in the same room	Yes	No
100	447	True	R_pEq3pqWzzDyGV1v	Yes	Yes	Academic position		Anesthesiology		White		No, Not Spanish/Hispanic	3	Married	2016	Vaginally and not induced	40	Yes	10	5 months	No	Na	12		0-6 months,7-12 months	0-3 months,4-6 months,7-12 months					0-3 months								0-3 months,4-6 months,7-12 months				Not applicable, I did not bring my baby to bed with me	It was not commonly done in my family,I thought it was safer if my baby did not sleep with me or us	2 months		Yes
100	307	True	R_ehRxcldLFzKfe1P	Yes	Yes	Medical school		Family Medicine		Asian		No, Not Spanish/Hispanic	2	Married	2015	Vaginally and not induced	38	Yes	19 months	Greater than 8 months	Yes	19 months	8	0-6 months,7-12 months			0-3 months,4-6 months,7-12 months						0-3 months,4-6 months,7-12 months				0-3 months,4-6 months,7-12 months			0-3 months,4-6 months,7-12 months		Your husband or partner	Sleeping with my baby helped the baby or me to sleep better,To breastfeed		11 months	Yes	No
100	334	True	R_1n7nj23ix0W2q0V	Yes	Yes	Academic position		Obstetrics and Gynecology		White		No, Not Spanish/Hispanic	1	Married	2020	Vaginally and not induced	39	Yes	Still breastfeeding	4 months	Yes	Still breastfeeding	13	0-6 months	0-6 months														0-3 months						2 months		No
100	320	True	R_3fT7q8XBJ9iCEme	Yes	Yes	Academic position		Pediatrics				No, Not Spanish/Hispanic	1	Married	2020	Vaginally and induced	39	Yes	Still breastfeeding	Less than 1 month	Yes	Still breastfeeding	12	0-6 months,7-12 months		0-3 months,4-6 months,7-12 months							0-3 months,4-6 months,7-12 months				0-3 months,4-6 months,7-12 months			0-3 months,4-6 months,7-12 months		Your husband or partner	I though it was safer if my baby slept with me or us,To be close or bond	Not applicable, I brought my baby to bed with me	My baby is still sleeping in the same room		Yes
100	520	True	R_DGbXYFUzpqaAMff	Yes	Yes	Fellowship		Other	Pulmonary and Critical Care	White		No, Not Spanish/Hispanic	1	Married	2019	Vaginally and induced	41	Yes	14 months	Less than 1 month	Yes	14 month	12	0-6 months,7-12 months		4-6 months,7-12 months					0-3 months					0-3 months,4-6 months,7-12 months							To breastfeed		Greater than 12 months		No
100	471	True	R_08IfBOahrpGxoCB	Yes	Yes	Fellowship		Pediatrics	Pediatric critical care	White		No, Not Spanish/Hispanic	2	Married	2018	Vaginally and not induced	38	Yes	12	Greater than 8 months	Yes	12	6	0-6 months	7-12 months						0-3 months					0-3 months,4-6 months		0-3 months,4-6 months	7-12 months			Your husband or partner	Sleeping with my baby helped the baby or me to sleep better	I thought it was safer if my baby did not sleep with me or us	4 months	No	No
100	545	True	R_2tLhSjdIZNWJiai	Yes	Yes	Other	Attending at CHC with 1 week on call per month (24 hour a day for 7 days)	Family Medicine		White		No, Not Spanish/Hispanic	1	Never Married	2020	Vaginally and not induced	38	Yes	Still breastfeeding	Greater than 8 months	Yes	Still breastfeeding	12	0-6 months,7-12 months			4-6 months,7-12 months			0-3 months			0-3 months,4-6 months,7-12 months				0-3 months,4-6 months,7-12 months			0-3 months,4-6 months,7-12 months		No one else	To breastfeed,Other	Not applicable, I brought my baby to bed with me	My baby is still sleeping in the same room	Yes	No
100	274	True	R_0VBZAyobUe7upfH	Yes	Yes	Private Practice position		Internal Medicine - Pediatrics		White			1	Married	2020	An unplanned or emergency cesarean	40	Yes	Still breastfeeding	Greater than 8 months	Yes	Still breastfeeding	8	0-6 months	0-6 months	4-6 months					0-3 months								0-3 months,4-6 months,7-12 months				Not applicable, I did not bring my baby to bed with me	I thought it was safer if my baby did not sleep with me or us,I thought it would be too hard to get my baby to sleep in a crib when he or she was older	4 months		Yes
100	1027	True	R_2WG9WMF6pQ0NnOj	Yes	Yes	Private Practice position		Family Medicine		White		No, Not Spanish/Hispanic	2	Married	2018	Vaginally and not induced	39	Yes	Still breastfeeding	6 months	Yes	Still breastfeeding	12	0-6 months	7-12 months	4-6 months					0-3 months					0-3 months,4-6 months,7-12 months			0-3 months,4-6 months,7-12 months		0-3 months,4-6 months,7-12 months	Your husband or partner	To breastfeed	Not applicable, I brought my baby to bed with me	7 months	No	No
100	403	True	R_3g0eh7iXmW1bIfz	Yes	Yes	Residency		Obstetrics and Gynecology		White		No, Not Spanish/Hispanic	2	Married	2017	An unplanned or emergency cesarean	39	Yes	14 months	Greater than 8 months	Yes	14 months	8	0-6 months	7-12 months	0-3 months,4-6 months,7-12 months									4-6 months,7-12 months			4-6 months,7-12 months			0-3 months,4-6 months,7-12 months	No one else	To comfort when fussy	We woke each other up, or baby woke me or others in the bed,I thought it was safer if my baby did not sleep with me or us,A doctor or nurse advised not sleeping with my baby	6 months	No	No
100	193	True	R_74EBq8UndCl9BjX	Yes	Yes	Residency		Family Medicine		White		No, Not Spanish/Hispanic	1	Married	2021	Vaginally and induced	40	Yes	Still breastfeeding	Greater than 8 months	Yes		4		0-6 months	0-3 months													0-3 months					We woke each other up, or baby woke me or others in the bed,I thought it was safer if my baby did not sleep with me or us	Less than 1 month	No	No
100	503	True	R_OfpaeeaNc8tZur7	Yes	Yes	Residency		Other	Combined Family Medicine and Osteopathic Neuromusculoskeletal Medicine Program	White		No, Not Spanish/Hispanic	1	Single	2018	Vaginally and induced	41	Yes	Still breastfeeding	Greater than 8 months	Yes	Still breastfeeding	4	0-6 months,7-12 months			4-6 months,7-12 months			0-3 months			0-3 months,4-6 months,7-12 months				0-3 months,4-6 months,7-12 months			0-3 months,4-6 months,7-12 months		Your husband or partner	Sleeping with my baby helped the baby or me to sleep better,To breastfeed,To be close or bond,To comfort when fussy,To comfort when sick	Not applicable, I brought my baby to bed with me	My baby is still sleeping in the same room	Yes	No
100	442	True	R_30q1ycTXpVm11F3	Yes	Yes	Residency		Dermatology		White		No, Not Spanish/Hispanic	4	Married	1995	Vaginally and not induced	40	Yes	15	6 months	Yes		4	0-6 months	7-12 months	0-3 months,4-6 months	0-3 months						0-3 months			0-3 months		0-3 months		0-3 months	0-3 months	Your husband or partner	Sleeping with my baby helped the baby or me to sleep better,To breastfeed,To be close or bond,To comfort when fussy,To comfort when sick	Not applicable, I brought my baby to bed with me	4 months	No	No
100	590	True	R_yUauEt0prAIoie5	Yes	Yes	Residency		Family Medicine		White		Mexican American		Married	2016	Vaginally and not induced	39	Yes	14	6 months	Yes	14 months	5	0-6 months	7-12 months						0-3 months,4-6 months								0-3 months,4-6 months		0-3 months,4-6 months	Your husband or partner	Not applicable, I did not bring my baby to bed with me	I thought it was safer if my baby did not sleep with me or us	7 months		No
100	790	True	R_2aPGQoU7SHnCkHh	Yes	Yes	Residency		Pediatrics		White		No, Not Spanish/Hispanic	2	Married	1994	Vaginally and not induced	41	Yes	12	1 month	Yes	12 mo	6		0-6 months,7-12 months
100	477	True	R_3oRUlVYq2YIsTOS	Yes	Yes	Private Practice position		Pediatrics		White		No, Not Spanish/Hispanic	4	Married	1999	Vaginally and not induced	40	Yes	10	6 months	Yes	10 months	16	0-6 months,7-12 months		0-3 months,4-6 months,7-12 months	4-6 months,7-12 months				0-3 months		0-3 months,4-6 months					0-3 months,7-12 months		0-3 months,4-6 months,7-12 months		Your husband or partner	Sleeping with my baby helped the baby or me to sleep better,To breastfeed	Not applicable, I brought my baby to bed with me	Greater than 12 months	Yes	Yes
100	374	True	R_1JUv2pBHDNEm0yZ	Yes	Yes	Other	Clinic work for fqhc	Family Medicine		White		No, Not Spanish/Hispanic	1	Married	2018	An unplanned or emergency cesarean	41	Yes	15	Greater than 8 months	Yes	15	12	0-6 months	0-6 months,7-12 months						0-3 months							0-3 months			0-3 months	No one else	To breastfeed	I thought it was safer if my baby did not sleep with me or us	3 months		Yes
100	456	True	R_3MtxjLFtLGilQVg	Yes	Yes	Academic position		Pediatrics		White		No, Not Spanish/Hispanic	1	Married	2016	Vaginally and induced	37	Yes	25	Greater than 8 months	Yes	25 months	8	0-6 months	0-6 months,7-12 months						0-3 months								0-3 months,4-6 months,7-12 months		0-3 months	Your husband or partner	To breastfeed	I thought it was safer if my baby did not sleep with me or us	3 months		Yes
100	318	True	R_AArQq7PivXxUeiJ	Yes	Yes	Residency		Internal Medicine - Pediatrics		White		No, Not Spanish/Hispanic	3	Married	2012	Vaginally and not induced	40	Yes	12 months	Greater than 8 months	Yes	6 months	8		0-6 months,7-12 months	0-3 months,4-6 months													0-3 months,4-6 months,7-12 months				Not applicable, I did not bring my baby to bed with me	I thought it was safer if my baby did not sleep with me or us	Less than 1 month		No
100	490	True	R_3MlIJoAVfEvvoZY	Yes	Yes	Other	Navy AD physician (was pregnant med school and residency, which were both easier for me)	Family Medicine		White		No, Not Spanish/Hispanic	4	Married	2014, 2015, 2017 (dec), 2019, 2020	Vaginally and induced	39	Yes	5-13mo	6 months	No		12	0-6 months	7-12 months	7-12 months					0-3 months,4-6 months		0-3 months,4-6 months	0-3 months,4-6 months	0-3 months,4-6 months			0-3 months,4-6 months			0-3 months,4-6 months	Your husband or partner	To breastfeed,To be close or bond,To comfort when fussy	I thought it was safer if my baby did not sleep with me or us	6 months	No	Yes
100	224	True	R_574dGGD79Cp8RlT	Yes	Yes	Residency		Family Medicine		Asian		No, Not Spanish/Hispanic	1	Married	2020	Vaginally and induced	35	No				Still breast feeding	12	0-6 months	7-12 months						0-3 months								7-12 months				Not applicable, I did not bring my baby to bed with me	I thought it was safer if my baby did not sleep with me or us	3 months		No
100	260	True	R_a2zVPns6iLwNT21	Yes	Yes	Residency		Pediatrics		White		No, Not Spanish/Hispanic	1	Married	2017	Vaginally and induced	37	Yes	10 months	Greater than 8 months	No	2 weeks	11	0-6 months	7-12 months	0-3 months,4-6 months,7-12 months																	Not applicable, I did not bring my baby to bed with me	I thought it was safer if my baby did not sleep with me or us	7 months		No
100	420	True	R_2EttyBFM7v4LjNY	Yes	Yes	Academic position		Family Medicine		White		No, Not Spanish/Hispanic	1	Married	2018	Vaginally and induced	41	Yes	Still breastfeeding	6 months	Yes	Still breastfeeding	12	0-6 months,7-12 months		4-6 months,7-12 months					0-3 months		0-3 months,4-6 months,7-12 months						0-3 months,4-6 months,7-12 months		0-3 months,4-6 months,7-12 months		Not applicable, I did not bring my baby to bed with me	I thought it was safer if my baby did not sleep with me or us	10 months		Yes
100	322	True	R_3MsTqqBd2IqdHlE	Yes	Yes	Residency		Other	Osteopathic neuromusculoskeletal medicine	White		No, Not Spanish/Hispanic	2	Married	2014	Vaginally and not induced	40	Yes	36 months	Greater than 8 months	Yes	36 months	10	7-12 months			7-12 months						7-12 months				7-12 months			7-12 months		Your husband or partner	Sleeping with my baby helped the baby or me to sleep better,To breastfeed,To be close or bond,To comfort when fussy,To comfort when sick	Not applicable, I brought my baby to bed with me	Greater than 12 months	No	Yes
100	380	True	R_1LuMYvuoj3p0cbX	Yes	Yes	Private Practice position		Family Medicine		White		No, Not Spanish/Hispanic	2	Married	2019	Vaginally and not induced	39	Yes	Still breastfeeding at 18 months	Greater than 8 months	Yes	Still breastfeeding at 18 months	8	0-6 months	7-12 months	0-3 months,4-6 months							0-3 months,4-6 months						0-3 months,4-6 months,7-12 months					I thought it was safer if my baby did not sleep with me or us	9 months		No
100	542	True	R_2bUf4BLBOLWSnDv	Yes	Yes	Academic position		Radiation Oncology		Asian		No, Not Spanish/Hispanic	1	Married	2019	Vaginally and not induced	39	Yes	13	Greater than 8 months	Yes	13 months	16	0-6 months	7-12 months	4-6 months					0-3 months							4-6 months,7-12 months			0-3 months,4-6 months,7-12 months	Your husband or partner	To breastfeed,To comfort when fussy,To comfort when sick	I thought it was safer if my baby did not sleep with me or us	6 months	No	No
100	3920	True	R_1q9cgC7nPoz6uZk	Yes	Yes	Fellowship		Other	Family medicine with Emergency medicine fellowship	White		No, Not Spanish/Hispanic	2	Never Married	2018	Vaginally and induced	38	Yes	13	Greater than 8 months	Yes	13 months	6	0-6 months	7-12 months						0-3 months,4-6 months					4-6 months		4-6 months			4-6 months	Your husband or partner	To breastfeed,To be close or bond,To comfort when fussy	Not applicable, I brought my baby to bed with me	7 months	No	No
100	280	True	R_3F1ZoUKx1G1CnXw	Yes	Yes	Fellowship		Other	Cardiology	White			2	Married	2018	Vaginally and induced	41	Yes	Still breastfeeding	Greater than 8 months	Yes	Still breastfeeding	12	0-6 months	0-6 months,7-12 months	4-6 months,7-12 months	0-3 months,4-6 months,7-12 months				0-3 months				0-3 months,4-6 months,7-12 months	0-3 months,4-6 months,7-12 months		0-3 months,4-6 months,7-12 months			0-3 months,4-6 months,7-12 months	Your husband or partner	Sleeping with my baby helped the baby or me to sleep better,To breastfeed,To comfort when fussy	I thought it was safer if my baby did not sleep with me or us	4 months	No	No
100	408	True	R_1Du6XdM6uKqDMkZ	Yes	Yes	Residency		Family Medicine		White		No, Not Spanish/Hispanic	2	Married	2020	An unplanned or emergency cesarean	39	Yes	Still nursing	Greater than 8 months	Yes	Still nursing	3	7-12 months	7-12 months		7-12 months				0-3 months,4-6 months				7-12 months		7-12 months	0-3 months,4-6 months		7-12 months	0-3 months,4-6 months	Your husband or partner,Your other child or children	Sleeping with my baby helped the baby or me to sleep better,To breastfeed,To comfort when fussy,Other	Not applicable, I brought my baby to bed with me,I thought it was safer if my baby did not sleep with me or us	6 months	No	No
100	386	True	R_2CvT10xLhOp4HxW	Yes	Yes	Residency		Family Medicine		White		No, Not Spanish/Hispanic	2	Married	2007	Vaginally and not induced	40	Yes	42	6 months	Yes	3.5 yes	6	0-6 months,7-12 months			0-3 months,4-6 months,7-12 months						0-3 months,4-6 months,7-12 months				0-3 months,4-6 months,7-12 months			0-3 months,4-6 months,7-12 months		Your husband or partner	Sleeping with my baby helped the baby or me to sleep better,To breastfeed,To be close or bond,To comfort when fussy	Not applicable, I brought my baby to bed with me	Greater than 12 months	Yes	No
100	346	True	R_Tdg8wDaKIWBXVm1	Yes	Yes	Private Practice position		Obstetrics and Gynecology		White		No, Not Spanish/Hispanic	1	Married	2019	A planned cesarean	38	Yes	Still breastfeeding	Greater than 8 months	Yes	Still breastfeeding	12	7-12 months			4-6 months,7-12 months				0-3 months		0-3 months,4-6 months,7-12 months				0-3 months,4-6 months,7-12 months				0-3 months,4-6 months,7-12 months	Your husband or partner	Sleeping with my baby helped the baby or me to sleep better,To breastfeed	Not applicable, I brought my baby to bed with me	Greater than 12 months	No	Yes
100	297	True	R_8I0a06ZfYrhnqaB	Yes	Yes	Hospitalists		Internal Medicine - Pediatrics		Asian		No, Not Spanish/Hispanic	1	Married	2019	Vaginally and not induced	38.5	Yes	Still breastfeeding (17 months)	Greater than 8 months	Yes	Still breastfeeding (17 months)	12	0-6 months	7-12 months		0-3 months,4-6 months				0-3 months		0-3 months				4-6 months	0-3 months		0-3 months,4-6 months		Your husband or partner	Sleeping with my baby helped the baby or me to sleep better,To breastfeed,To be close or bond,To comfort when fussy		6 months	Yes	No
100	299	True	R_10r5Ogzg3Z6ERfu	Yes	Yes	Medical school		Obstetrics and Gynecology		White		No, Not Spanish/Hispanic	1	Married	2018	Vaginally and not induced	39	Yes	Still breastfeeding	Greater than 8 months	Yes	Still breastfeeding	4	0-6 months,7-12 months			0-3 months,4-6 months,7-12 months						0-3 months,4-6 months,7-12 months				0-3 months,4-6 months,7-12 months			0-3 months,4-6 months,7-12 months		Your husband or partner	Sleeping with my baby helped the baby or me to sleep better,To breastfeed,To comfort when fussy,To comfort when sick	Not applicable, I brought my baby to bed with me	My baby is still sleeping in the same room	Yes	Yes
100	251	True	R_20Pa1akSe14Xc8C	Yes	Yes	Residency		Pediatrics		White		No, Not Spanish/Hispanic	1	Married	2019	Vaginally and induced	37	Yes	Still breastfeeding	Greater than 8 months	Yes	Still breastfeeding	13		0-6 months,7-12 months	0-3 months,4-6 months,7-12 months													0-3 months,4-6 months,7-12 months					We woke each other up, or baby woke me or others in the bed,I thought it was safer if my baby did not sleep with me or us	Less than 1 month		Yes
100	568	True	R_PYbcl0xmBnAhCMx	Yes	Yes	Hospitalists				White		No, Not Spanish/Hispanic	3	Married	2009	Vaginally and induced	38	Yes	13	6 months	Yes	13 mo	12		0-6 months,7-12 months	0-3 months													0-3 months,4-6 months,7-12 months					It was not commonly done in my family,I thought it was safer if my baby did not sleep with me or us,A doctor or nurse advised not sleeping with my baby,I thought it would be too hard to get my baby to sleep in a crib when he or she was older	1 month		No
100	339	True	R_cZR96oKaNrCLwK5	Yes	Yes	Residency		Family Medicine		Asian		No, Not Spanish/Hispanic	1	Married	2019	Vaginally and not induced	38	Yes	Still breastfeeding	Greater than 8 months	Yes	Still breastfeeding	6	0-6 months,7-12 months			7-12 months				0-3 months,4-6 months		7-12 months				7-12 months			0-3 months		Your husband or partner	Sleeping with my baby helped the baby or me to sleep better,To breastfeed	Not applicable, I brought my baby to bed with me	Greater than 12 months	No	Yes
100	552	True	R_BRECQG37ejrNL7X	Yes	Yes	Fellowship		Other	Critical Care	White		Other Spanish or Hispanic	1	Married	2019	An unplanned or emergency cesarean	39	Yes	4 months	Less than 1 month	No	4 months	6	7-12 months		7-12 months					0-3 months,4-6 months							0-3 months,4-6 months	0-3 months,4-6 months,7-12 months		0-3 months,4-6 months	Your husband or partner	To breastfeed,To be close or bond,To comfort when sick		Greater than 12 months		No
100	277	True	R_2E0oc5Ba3i5BiA3	Yes	Yes	Academic position		Pediatrics		White		No, Not Spanish/Hispanic	1	Married	2020	Vaginally and not induced	35	Yes	Still breastfeeding	4 months	Yes	Still breastfeeding	10	0-6 months							0-3 months,4-6 months												Not applicable, I did not bring my baby to bed with me	I thought it was safer if my baby did not sleep with me or us,A doctor or nurse advised not sleeping with my baby	4 months		No
100	511	True	R_2dTjGIBF1sc5uM5	Yes	Yes	Residency		Obstetrics and Gynecology		White		No, Not Spanish/Hispanic	1	Married	2017	Vaginally and induced	37	Yes	16	6 months	Yes	5 months	6	0-6 months	0-6 months,7-12 months						0-3 months		0-3 months						0-3 months					I thought it was safer if my baby did not sleep with me or us	2 months		No
100	439	True	R_25szM4FEP18JwtX	Yes	Yes	Hospitalists		Pediatrics		White		No, Not Spanish/Hispanic	1	Married	2016	Vaginally and induced	40	Yes	36	6 months	Yes	36 mo	12	0-6 months	0-6 months,7-12 months						0-3 months								0-3 months,4-6 months,7-12 months		0-3 months		Not applicable, I did not bring my baby to bed with me	I thought it was safer if my baby did not sleep with me or us	1 month		No
100	454	True	R_3iPhWIv2PYAC4kw	Yes	Yes	Fellowship		Pediatrics		White		No, Not Spanish/Hispanic	2	Married	2018	Vaginally and induced	39	Yes	Still @ 30 months	6 months	Yes	Still	10	0-6 months,7-12 months			0-3 months,4-6 months,7-12 months						0-3 months,4-6 months,7-12 months				0-3 months,4-6 months,7-12 months			0-3 months,4-6 months,7-12 months		Your husband or partner	To breastfeed,To comfort when fussy,Other	Not applicable, I brought my baby to bed with me	Greater than 12 months	Yes	Yes
100	316	True	R_31HuG4ON8dc6ycd	Yes	Yes	Fellowship	Returned to work 11 weeks after giving birth. Our child was not gaining weight well and needed to be fed every 2 hours during the day. This left me with 90 minute stretches during which I could sleep after call nights. Spent hundreds on a hands-free pump to try and sleep while at the hospital with limited success.	Pediatrics		White		No, Not Spanish/Hispanic	1	Married	2020	An unplanned or emergency cesarean	39	Yes	still breastfeeding	3 months	Yes	still breastfeeding	11	0-6 months							0-3 months		0-3 months				0-3 months				0-3 months	Your husband or partner	To breastfeed,To bottle feed,To comfort when fussy	I thought it was safer if my baby did not sleep with me or us	My baby is still sleeping in the same room	Yes	No
100	451	True	R_V5cEg1mZ6wZTBEl	Yes	Yes	Private Practice position		Allergy and Immunology		White			1	Married	2016	An unplanned or emergency cesarean	38	Yes	23 months	Greater than 8 months	Yes	23 months	12	7-12 months						4-6 months			7-12 months				7-12 months			7-12 months		Your husband or partner	It was commonly done in my family,Sleeping with my baby helped the baby or me to sleep better,I though it was safer if my baby slept with me or us,To breastfeed,To comfort when fussy	Not applicable, I brought my baby to bed with me	Greater than 12 months	No	No
100	291	True	R_3qJcOYsTnlwOhR5	Yes	Yes	Residency		Pediatrics		White		No, Not Spanish/Hispanic	1	Married	2020	Vaginally and induced	40	Yes	Still breastfeeding			Still breastfeeding	8	0-6 months							0-3 months		0-3 months				0-3 months			0-3 months		Your husband or partner	Sleeping with my baby helped the baby or me to sleep better,I though it was safer if my baby slept with me or us,To be close or bond,To comfort when fussy	Not applicable, I brought my baby to bed with me		Yes	No
100	269	True	R_2D6RlfTfrBzdIpO	Yes	Yes	Residency		Emergency Medicine		White		No, Not Spanish/Hispanic	3	Married	2010	Vaginally and not induced	40	Yes	12	Greater than 8 months	Yes	12	6	0-6 months	7-12 months	0-3 months,4-6 months													0-3 months,4-6 months,7-12 months				Not applicable, I did not bring my baby to bed with me	I thought it was safer if my baby did not sleep with me or us	6 months		No
100	241	True	R_21ywtYdUx29tZx0	Yes	Yes	Academic position		Pediatrics		White		No, Not Spanish/Hispanic	2	Married	2018	Vaginally and not induced	38	Yes	Still breastfeeding	6 months	Yes	Still breastfeeding	10	0-6 months	7-12 months		0-3 months				4-6 months				0-3 months		0-3 months	4-6 months,7-12 months			0-3 months,4-6 months,7-12 months	Your husband or partner	Sleeping with my baby helped the baby or me to sleep better,To breastfeed,Other	Not applicable, I brought my baby to bed with me	6 months	Yes	No
100	567	True	R_3Mo36NoUc13ObWI	Yes	Yes	Private Practice position		Internal Medicine		White		No, Not Spanish/Hispanic	2	Married	2017	Vaginally and not induced	39	Yes	24	Greater than 8 months	Yes	24	6	0-6 months	7-12 months						0-3 months								0-3 months		0-3 months,4-6 months		To breastfeed	I thought it was safer if my baby did not sleep with me or us	5 months		No
100	263	True	R_2YRt1NXekNjcqxF	Yes	Yes	Private Practice position		Pediatrics		White		No, Not Spanish/Hispanic	3	Married	2011	An unplanned or emergency cesarean	40	Yes	20	7 months	Yes	20	8	0-6 months		7-12 months					4-6 months								7-12 months			Your husband or partner	Not applicable, I did not bring my baby to bed with me	I thought it was safer if my baby did not sleep with me or us	6 months		No
100	699	True	R_3hcBSu2L7Fm0Rak	Yes	Yes	Residency		Family Medicine		White		No, Not Spanish/Hispanic	2	Married	2017	Vaginally and induced	39	Yes	14	Greater than 8 months	Yes	14 months	6	0-6 months	7-12 months														7-12 months					It was not commonly done in my family,I thought it was safer if my baby did not sleep with me or us,A doctor or nurse advised not sleeping with my baby,I thought it would be too hard to get my baby to sleep in a crib when he or she was older	Less than 1 month		Yes
100	615	True	R_2DNYlGpbdZCyutf	Yes	Yes	Residency		Family Medicine		White		No, Not Spanish/Hispanic	1	Married	2019	Vaginally and not induced	40	Yes	10	4 months	No	10	6	0-6 months,7-12 months		0-3 months	4-6 months,7-12 months						4-6 months,7-12 months				4-6 months,7-12 months	0-3 months		4-6 months,7-12 months	0-3 months	Your husband or partner	Sleeping with my baby helped the baby or me to sleep better,To breastfeed,To be close or bond,To comfort when fussy	I thought it was safer if my baby did not sleep with me or us,A doctor or nurse advised not sleeping with my baby	My baby is still sleeping in the same room	Yes	No
100	254	True	R_2S3rioxgNNgroEW	Yes	Yes	Hospitalists		Pediatrics		White		No, Not Spanish/Hispanic	2	Married	2016	Vaginally and induced	38	Yes	30 then kept breastfeeding 2nd infant	Greater than 8 months	Yes	30 months	7	0-6 months	7-12 months	4-6 months,7-12 months					0-3 months					0-3 months,4-6 months		7-12 months		7-12 months		Your husband or partner	To breastfeed,To comfort when fussy	We woke each other up, or baby woke me or others in the bed,I thought it was safer if my baby did not sleep with me or us,I thought it would be too hard to get my baby to sleep in a crib when he or she was older	4 months	No	Yes
100	433	True	R_2QugBtPpxNS32ng	Yes	Yes	Private Practice position		Other	Pulmonary and Critical Care	White		No, Not Spanish/Hispanic	2	Married	2020	Vaginally and not induced	37	Yes	Still breastfeeding at 10 months	Greater than 8 months	Yes	Still breastfeeding	11	0-6 months	7-12 months	4-6 months					0-3 months												Not applicable, I did not bring my baby to bed with me	I thought it was safer if my baby did not sleep with me or us	6 months		No
100	31	True	R_R9QzYcpr3B0lLMt	Yes	No
100	383	True	R_8xqSaBf3qEu7EK5	Yes	Yes	Hospitalists		Pediatrics		White		No, Not Spanish/Hispanic	2	Married	2016	An unplanned or emergency cesarean	40	Yes	9	Less than 1 month	No	9	10	0-6 months,7-12 months	7-12 months	4-6 months,7-12 months	4-6 months,7-12 months				0-3 months				4-6 months,7-12 months			4-6 months,7-12 months	0-3 months	4-6 months,7-12 months		Your husband or partner	Sleeping with my baby helped the baby or me to sleep better,To breastfeed	I thought it was safer if my baby did not sleep with me or us	6 months	No	Yes
100	239	True	R_2nq8IZpcHkUc4cp	Yes	Yes	Hospitalists		Internal Medicine		White		No, Not Spanish/Hispanic	1	Married	2019	An unplanned or emergency cesarean	35	Yes	Still breastfeeding	Greater than 8 months	Yes	Still breastfeeding	15	0-6 months	0-6 months,7-12 months	0-3 months					0-3 months								0-3 months,4-6 months,7-12 months				Not applicable, I did not bring my baby to bed with me	It was not commonly done in my family,We woke each other up, or baby woke me or others in the bed,I thought it was safer if my baby did not sleep with me or us,A doctor or nurse advised not sleeping with my baby,I thought it would be too hard to get my baby to sleep in a crib when he or she was older	3 months		Yes
100	356	True	R_2qqpld0FHjGAsLC	Yes	Yes	Academic position		Pediatrics		White		No, Not Spanish/Hispanic	1	Married	2020	An unplanned or emergency cesarean	38	Yes	Still breast-feeding			Still breast-feeding	12	0-6 months							0-3 months		0-3 months					0-3 months		0-3 months		Your husband or partner	Not applicable, I did not bring my baby to bed with me	I thought it was safer if my baby did not sleep with me or us			No
100	231	True	R_2Y9EE2LkizWqEVz	Yes	Yes	Academic position		Family Medicine		White		No, Not Spanish/Hispanic	2	Married	2020	Vaginally and not induced	39	Yes	Still breastfeeding	6 months	Yes		10	0-6 months	7-12 months	4-6 months	0-3 months						0-3 months,4-6 months					0-3 months,4-6 months		0-3 months,4-6 months		Your husband or partner	Sleeping with my baby helped the baby or me to sleep better,To breastfeed	Not applicable, I brought my baby to bed with me	6 months	No	No
100	238	True	R_2pQvyr5iZjx5SMg	Yes	Yes	Residency		Pediatrics		White		No, Not Spanish/Hispanic	2	Married	2013	Vaginally and induced	40	Yes	25	6 months	Yes	2 years	4	0-6 months	7-12 months	0-3 months,4-6 months							0-3 months			0-3 months,4-6 months		0-3 months,4-6 months			0-3 months,4-6 months	Your husband or partner	To breastfeed,To comfort when fussy	I thought it was safer if my baby did not sleep with me or us	4 months		No
100	275	True	R_273AUSLMKXfcW7m	Yes	Yes	Residency		Pediatrics		White		No, Not Spanish/Hispanic	1	Married	2019	Vaginally and induced	38	Yes	12	Greater than 8 months	Yes	12 months	14	0-6 months	7-12 months	0-3 months								0-3 months		4-6 months			0-3 months,4-6 months,7-12 months					It was not commonly done in my family,We woke each other up, or baby woke me or others in the bed,I thought it was safer if my baby did not sleep with me or us	1 month		Yes
100	352	True	R_3iWjpMqMVTnone4	Yes	Yes	Residency	5 month old when starting intern year. 9/12 months inpatient 14-16 hr shifts	Family Medicine		White		No, Not Spanish/Hispanic	1	Married	2019	Vaginally and not induced	39.4	Yes	Still breastfeeding	Greater than 8 months	Yes	Still breastfeeding	8	0-6 months,7-12 months		4-6 months,7-12 months					0-3 months				4-6 months,7-12 months	4-6 months,7-12 months		4-6 months,7-12 months		7-12 months	0-3 months,4-6 months	Your husband or partner	To breastfeed,To comfort when fussy	We woke each other up, or baby woke me or others in the bed,I thought it was safer if my baby did not sleep with me or us	My baby is still sleeping in the same room	No	No
100	572	True	R_2w0P4aROhO4mHAq	Yes	Yes	Private Practice position	I had all of my children after residency. I was in a faculty private practice and did 24 hr in house call weekly. It was stressful being away from my children for long periods of time and pumping was not so effective for me. So I had to supplement earlier than I would have liked.	Obstetrics and Gynecology		White		No, Not Spanish/Hispanic	3	Married	2014	Vaginally and not induced	40	Yes	9mos	Less than 1 month	No	6mos	12	0-6 months,7-12 months		7-12 months	0-3 months				0-3 months,4-6 months				0-3 months,4-6 months			0-3 months,4-6 months		0-3 months,4-6 months		Your husband or partner	Sleeping with my baby helped the baby or me to sleep better,To breastfeed		Greater than 12 months	No	No
100	551	True	R_3LXZjBtu3D2kzdJ	Yes	Yes	Private Practice position		Pediatrics		White		Puerto Rican	1	Married	2019	An unplanned or emergency cesarean	40	Yes	13mo	Greater than 8 months	Yes	13mo	8	0-6 months	7-12 months	4-6 months					0-3 months								0-3 months,4-6 months,7-12 months					I thought it was safer if my baby did not sleep with me or us	6 months		No
100	460	True	R_3POaAkkqQbteZoV	Yes	Yes	Fellowship		Other	Gastroenterology	Asian	Indian	No, Not Spanish/Hispanic	3	Married	2014	Vaginally and induced	39	Yes	7	Less than 1 month	No	3 months	4	0-6 months		7-12 months	0-3 months,4-6 months		0-3 months	0-3 months			0-3 months,4-6 months				0-3 months,4-6 months			0-3 months,4-6 months		No one else	It was commonly done in my family,Sleeping with my baby helped the baby or me to sleep better,To breastfeed,To comfort when fussy	Not applicable, I brought my baby to bed with me	8 months	No	Yes
100	317	True	R_21zFVrc8nK8b6Wc	Yes	Yes	Residency		Other	Radiology	White		No, Not Spanish/Hispanic	1	Married	2019	Vaginally and induced	39.5	Yes	Still breastfeeding	6 months	Yes	Still breastfeeding	12	7-12 months		7-12 months				0-3 months,4-6 months			0-3 months,4-6 months,7-12 months				0-3 months,4-6 months,7-12 months				0-3 months,4-6 months,7-12 months	Your husband or partner	To breastfeed,To comfort when fussy	Not applicable, I brought my baby to bed with me	12 months	Yes	No
100	277	True	R_1QFaC230dsslcuB	Yes	Yes	Hospitalists		Internal Medicine		White			1	Married	2016	A planned cesarean	37	Yes	15 months	Greater than 8 months	Yes	15 months	12	7-12 months			7-12 months						7-12 months				7-12 months			7-12 months		No one else	Sleeping with my baby helped the baby or me to sleep better	Not applicable, I brought my baby to bed with me	My baby is still sleeping in the same room	Yes	No
100	251	True	R_DG0zHHgTERi8Lcd	Yes	Yes	Fellowship		Allergy and Immunology		Asian		No, Not Spanish/Hispanic	2	Married	2013	Vaginally and induced	39	Yes	13	Less than 1 month	Yes	13 months	4	0-6 months,7-12 months		0-3 months,4-6 months	7-12 months						7-12 months				7-12 months			7-12 months		Your husband or partner	It was commonly done in my family,To breastfeed	Not applicable, I brought my baby to bed with me	Greater than 12 months	Yes	No
100	281	True	R_1rCxtQSlsd1VsFs	Yes	Yes	Residency		Family Medicine		White		No, Not Spanish/Hispanic	1	Married	2018	Vaginally and not induced	40	Yes	22	Greater than 8 months	Yes	22 months	6	0-6 months	7-12 months	4-6 months,7-12 months					0-3 months				0-3 months,4-6 months				0-3 months,4-6 months,7-12 months		0-3 months,4-6 months,7-12 months		Not applicable, I did not bring my baby to bed with me	I thought it was safer if my baby did not sleep with me or us	7 months		No
100	492	True	R_2dfOEr2QRjDCjIH	Yes	Yes	Fellowship		Pediatrics		Black or African American		No, Not Spanish/Hispanic	1	Married	2019	A planned cesarean	37	Yes	16	6 months	Yes	16	6	0-6 months,7-12 months		0-3 months	4-6 months,7-12 months						0-3 months,4-6 months,7-12 months					4-6 months	0-3 months	7-12 months	4-6 months	No one else	It was commonly done in my family,Sleeping with my baby helped the baby or me to sleep better,To breastfeed,To be close or bond		My baby is still sleeping in the same room	Yes	No
100	377	True	R_24X6inZoGA6AcsV	Yes	Yes	Fellowship		Anesthesiology		White		No, Not Spanish/Hispanic	1	Married	2020	A planned cesarean	39	Yes	Still breastfeeding	Greater than 8 months	Yes	8 mos	12	0-6 months,7-12 months		4-6 months,7-12 months					0-3 months		0-3 months,4-6 months,7-12 months				0-3 months,4-6 months,7-12 months					Your husband or partner	Not applicable, I did not bring my baby to bed with me	I thought it was safer if my baby did not sleep with me or us,A doctor or nurse advised not sleeping with my baby	12 months		Yes
100	628	True	R_02HgNwan0OZClKp	Yes	Yes	Private Practice position		Pediatrics		Black or African American		No, Not Spanish/Hispanic	2	Married	2013	Vaginally and not induced	37	Yes	6	1 month	No	5 months	8	0-6 months		0-3 months							0-3 months						0-3 months		0-3 months	Your husband or partner	To breastfeed	I thought it was safer if my baby did not sleep with me or us	4 months		Yes
100	379	True	R_b17md7yb1yrCgpz	Yes	Yes	Residency		Other	Interventional radiology	White			2	Married	2018	Vaginally and induced	40	Yes	10	Greater than 8 months	Yes	10 months	8	0-6 months,7-12 months		0-3 months,4-6 months,7-12 months													0-3 months,4-6 months,7-12 months		0-3 months,4-6 months,7-12 months		Not applicable, I did not bring my baby to bed with me	It was not commonly done in my family,I thought it was safer if my baby did not sleep with me or us	12 months		No
100	432	True	R_eDS7vy7i8xbZPNv	Yes	Yes	Residency		Internal Medicine - Pediatrics		White		No, Not Spanish/Hispanic	1	Married	2020	A planned cesarean	39	Yes	Still breastfeeding	Greater than 8 months	Yes	Still breastfeeding	8	0-6 months	7-12 months	4-6 months,7-12 months	0-3 months				0-3 months					0-3 months		0-3 months		0-3 months	4-6 months,7-12 months	Your husband or partner	Sleeping with my baby helped the baby or me to sleep better,To comfort when fussy	I thought it would be too hard to get my baby to sleep in a crib when he or she was older	3 months	Yes	Yes
100	467	True	R_3D53ETZb5OUPy7W	Yes	Yes	Residency		Obstetrics and Gynecology		White		No, Not Spanish/Hispanic	4	Married	2015	Vaginally and induced	40	Yes	48	Greater than 8 months	Yes	48 months	4	0-6 months,7-12 months			4-6 months,7-12 months			0-3 months			4-6 months,7-12 months			0-3 months	0-3 months,4-6 months,7-12 months			4-6 months,7-12 months	0-3 months	Your husband or partner,Your other child or children	Sleeping with my baby helped the baby or me to sleep better,To breastfeed,To be close or bond,To comfort when fussy,To comfort when sick	I thought it was safer if my baby did not sleep with me or us,A doctor or nurse advised not sleeping with my baby	Greater than 12 months	No	No
100	269	True	R_D1af1KV6iQTVfTX	Yes	Yes	Private Practice position		Pediatrics		White		No, Not Spanish/Hispanic	1	Married	2019	Vaginally and induced	40	Yes	Still breastfeeding	Greater than 8 months	Yes	Still breastfeeding	12	0-6 months,7-12 months		0-3 months,4-6 months	4-6 months,7-12 months				0-3 months,4-6 months	0-3 months,4-6 months,7-12 months	0-3 months,4-6 months,7-12 months				4-6 months			4-6 months,7-12 months		Your husband or partner	Sleeping with my baby helped the baby or me to sleep better,To breastfeed,To be close or bond	Not applicable, I brought my baby to bed with me	6 months	Yes	No
100	415	True	R_1mFrCEllNv7iM3m	Yes	Yes	Hospitalists		Emergency Medicine		White		No, Not Spanish/Hispanic	1	Married	2018	Vaginally and not induced	39	Yes	27	Greater than 8 months	Yes	27	16	0-6 months	7-12 months		0-3 months,4-6 months,7-12 months			0-3 months,4-6 months					0-3 months,4-6 months,7-12 months		0-3 months,4-6 months	7-12 months		0-3 months,4-6 months	0-3 months,4-6 months,7-12 months	Your husband or partner	Sleeping with my baby helped the baby or me to sleep better,To breastfeed	We woke each other up, or baby woke me or others in the bed,I thought it was safer if my baby did not sleep with me or us	8 months	Yes	Yes
100	540	True	R_1jOGHkdIXgevqbi	Yes	Yes	Private Practice position		Family Medicine		White		Other Spanish or Hispanic	1	Married	2020	Vaginally and induced	39	Yes	Still breastfeeding	Greater than 8 months	Yes	Still breastfeeding	22	0-6 months,7-12 months		0-3 months	4-6 months,7-12 months						4-6 months,7-12 months		0-3 months	0-3 months	4-6 months,7-12 months	0-3 months,4-6 months		4-6 months,7-12 months	0-3 months	Your husband or partner	Sleeping with my baby helped the baby or me to sleep better,To breastfeed,To be close or bond,To comfort when fussy	I thought it was safer if my baby did not sleep with me or us	My baby is still sleeping in the same room	Yes	No
100	2568	True	R_1ikZlXtRHyMZkBz	Yes	Yes	Residency		Emergency Medicine		White		No, Not Spanish/Hispanic	1	Married	2020	Vaginally and induced	39	Yes	still breastfeeding	Greater than 8 months	Yes	still breastfeeding	6	0-6 months	0-6 months,7-12 months	4-6 months					0-3 months		0-3 months,4-6 months				0-3 months	4-6 months		0-3 months	0-3 months,4-6 months	Your husband or partner	Not applicable, I did not bring my baby to bed with me	We woke each other up, or baby woke me or others in the bed,I thought it was safer if my baby did not sleep with me or us,A doctor or nurse advised not sleeping with my baby	4 months	No	No
100	9077	True	R_1HbGnJmJL05LTHI	Yes	Yes	Residency		Obstetrics and Gynecology		White		Cuban	1	Married	2018	Vaginally and induced	40	Yes	20 months	Greater than 8 months	Yes	20 months	6	0-6 months	7-12 months	7-12 months					0-3 months,4-6 months							4-6 months,7-12 months	0-3 months	7-12 months	4-6 months	No one else	To comfort when sick	I thought it was safer if my baby did not sleep with me or us	5 months	No	No
100	3	True	R_3oUdqspj7hfUuP4	No
100	461	True	R_2CV3J1VhqjBj9Ak	Yes	Yes	Academic position		Pediatrics		White		No, Not Spanish/Hispanic	3	Married	2011	Vaginally and not induced	37	Yes	23	6 months	Yes	23 months	8	0-6 months	7-12 months					0-3 months,4-6 months			0-3 months,4-6 months				0-3 months,4-6 months			0-3 months	0-3 months,4-6 months	Your husband or partner	Sleeping with my baby helped the baby or me to sleep better	I thought it was safer if my baby did not sleep with me or us	7 months	No	Yes
100	294	True	R_1jIAxjHoKtXF7dF	Yes	Yes	Academic position		Obstetrics and Gynecology		White		No, Not Spanish/Hispanic	2	Married	2014	Vaginally and induced	38.3	Yes	15	Greater than 8 months	Yes	15 months	6	0-6 months	7-12 months	0-3 months,4-6 months										0-3 months			0-3 months,4-6 months,7-12 months		0-3 months,4-6 months	Your husband or partner	Not applicable, I did not bring my baby to bed with me	We woke each other up, or baby woke me or others in the bed,I thought it was safer if my baby did not sleep with me or us,A doctor or nurse advised not sleeping with my baby	4 months		No
100	405	True	R_2uQZOGB3pwirnxv	Yes	Yes	Private Practice position		Pediatrics		White		No, Not Spanish/Hispanic	2	Married	2005	Vaginally and not induced	40	Yes	12	5 months	Yes	12 months	12		0-6 months,7-12 months														0-3 months,4-6 months,7-12 months					It was not commonly done in my family,I thought it was safer if my baby did not sleep with me or us	Less than 1 month		No
100	3056	True	R_2RQHavake3NJv2Z	Yes	Yes	Private Practice position		Family Medicine		White		No, Not Spanish/Hispanic	1	Married	2018	Vaginally and induced	40	Yes	Still breastfeeding	Greater than 8 months	Yes	Still breastfeeding	16	0-6 months	7-12 months	4-6 months				0-3 months						0-3 months,4-6 months		0-3 months			0-3 months,4-6 months,7-12 months	Your husband or partner	To breastfeed,To be close or bond		8 months	No	No
100	539	True	R_2TMmfi10eFnYk33	Yes	Yes	Hospitalists		Pediatrics		White		No, Not Spanish/Hispanic	1	Married	2020	An unplanned or emergency cesarean	38	Yes	Still feeding at 8 months	Greater than 8 months	Yes	Still breastfeeding	12	0-6 months,7-12 months		4-6 months	4-6 months,7-12 months				0-3 months,4-6 months		7-12 months			4-6 months	7-12 months	4-6 months	0-3 months	7-12 months	4-6 months	Your husband or partner	Sleeping with my baby helped the baby or me to sleep better,To breastfeed,To comfort when fussy	Not applicable, I brought my baby to bed with me	My baby is still sleeping in the same room	Yes	No
100	284	True	R_2ttEJ1TRO5tm2pS	Yes	Yes	Academic position		Dermatology		White		No, Not Spanish/Hispanic	6	Married	2020	Vaginally and induced	39	Yes	Still breastfeed		Yes	Still breastfed	2		7-12 months						0-3 months,4-6 months												Not applicable, I did not bring my baby to bed with me	I thought it was safer if my baby did not sleep with me or us,A doctor or nurse advised not sleeping with my baby			No
100	347	True	R_bQwTD3g84J4fN6h	Yes	Yes	Fellowship		Pediatrics		Other, please write down	South Asian	No, Not Spanish/Hispanic	2	Married	2017	Vaginally and not induced	38	Yes	11 Months	Greater than 8 months	No	9 months	12	0-6 months		4-6 months	0-3 months			0-3 months			0-3 months,4-6 months					0-3 months,4-6 months		0-3 months,4-6 months		Your husband or partner	Sleeping with my baby helped the baby or me to sleep better	A doctor or nurse advised not sleeping with my baby	6 months	No	No
100	335	True	R_28G9QaDR44rCq8B	Yes	Yes	Academic position		Internal Medicine		White		No, Not Spanish/Hispanic	3	Married	2011	Vaginally and not induced	39	Yes	2.5 years	Greater than 8 months	Yes	2.5 yo	8	0-6 months	7-12 months						0-3 months,4-6 months	0-3 months							0-3 months,4-6 months,7-12 months			Your husband or partner	To breastfeed	I thought it was safer if my baby did not sleep with me or us,A doctor or nurse advised not sleeping with my baby	6 months	No	No
100	421	True	R_pbA5J9JpvZl8sdH	Yes	Yes	Other	FQHC physician	Pediatrics		Rather not say		No, Not Spanish/Hispanic	1	Married	2019	Vaginally and not induced	40	Yes	14	Greater than 8 months	Yes	14 months	6	0-6 months	0-6 months,7-12 months						0-3 months					0-3 months	0-3 months				0-3 months	Your husband or partner	To breastfeed	I thought it was safer if my baby did not sleep with me or us	4 months		No
100	522	True	R_2B9yx7oP9DDdFTv	Yes	Yes	Residency		Obstetrics and Gynecology		White		No, Not Spanish/Hispanic	2	Married	2017	Vaginally and not induced	40	Yes	14	6 months	Yes	14	6	0-6 months	7-12 months					0-3 months,4-6 months			0-3 months,4-6 months				0-3 months,4-6 months			0-3 months,4-6 months		Your husband or partner	Sleeping with my baby helped the baby or me to sleep better,I though it was safer if my baby slept with me or us,To breastfeed,To be close or bond	Not applicable, I brought my baby to bed with me	6 months		No
100	426	True	R_3OrIba6ovuQiu4f	Yes	Yes	Residency		Pediatrics		White			3	Married	2011	Vaginally and not induced	39	Yes	15 months	6 months	Yes	15 months	6		0-6 months,7-12 months																			We woke each other up, or baby woke me or others in the bed,I thought it was safer if my baby did not sleep with me or us	1 month		No
100	421	True	R_2djdUJGwRNOKYO0	Yes	Yes	Private Practice position		Obstetrics and Gynecology		Rather not say		No, Not Spanish/Hispanic	2	Married	2017	A planned cesarean	38	Yes	8	3 months	Yes	8 months	12	0-6 months,7-12 months		0-3 months	4-6 months,7-12 months			0-3 months			4-6 months,7-12 months			0-3 months	4-6 months,7-12 months	0-3 months		4-6 months,7-12 months	0-3 months	Your husband or partner	Sleeping with my baby helped the baby or me to sleep better,To breastfeed,To be close or bond	Not applicable, I brought my baby to bed with me	My baby is still sleeping in the same room	No	Yes
100	1225	True	R_2TFXGaqERfz7fyt	Yes	Yes	Residency		Internal Medicine		White		No, Not Spanish/Hispanic	1	Married	2020	An unplanned or emergency cesarean	41	Yes	13	Greater than 8 months	No	7months	6	0-6 months,7-12 months		0-3 months,4-6 months,7-12 months													0-3 months,4-6 months,7-12 months						My baby is still sleeping in the same room	No	Yes
100	1105	True	R_1QrVDHjmpsLCvLb	Yes	Yes	Private Practice position		Family Medicine		White		No, Not Spanish/Hispanic	1	Married	2019	Vaginally and not induced	40	Yes	Still breastfeeding	Greater than 8 months	Yes	Still breastfeeding	12	0-6 months,7-12 months			4-6 months,7-12 months				0-3 months,4-6 months		7-12 months		4-6 months		7-12 months	4-6 months	0-3 months	4-6 months,7-12 months	4-6 months	Your husband or partner	Sleeping with my baby helped the baby or me to sleep better,To breastfeed,To be close or bond	I thought it was safer if my baby did not sleep with me or us	My baby is still sleeping in the same room	No	Yes
100	341	True	R_pnn9O9DRw2bGbaV	Yes	Yes	Residency		Pediatrics		White		Puerto Rican	2	Married	2020	Vaginally and induced	39	Yes	Still breastfeeding	Greater than 8 months	Yes	Still bfing	24	0-6 months							0-3 months,4-6 months		0-3 months,4-6 months										Not applicable, I did not bring my baby to bed with me	I thought it was safer if my baby did not sleep with me or us,A doctor or nurse advised not sleeping with my baby			Yes
100	532	True	R_1kLDckswEgHieFq	Yes	Yes	Residency		Obstetrics and Gynecology		White		No, Not Spanish/Hispanic	1	Married	2019	An unplanned or emergency cesarean	29	Yes	still breastfeeding	6 months	Yes	still breastfeeding	12	0-6 months	7-12 months						0-3 months,4-6 months		0-3 months,4-6 months					0-3 months,4-6 months,7-12 months		4-6 months	0-3 months,7-12 months	Your husband or partner	To breastfeed	I thought it was safer if my baby did not sleep with me or us	6 months	Yes	Yes
100	298	True	R_1In3mtqoDf5pGoS	Yes	Yes	Other	Employed attending position with health system	Family Medicine		White		No, Not Spanish/Hispanic	1	Married	2020	An unplanned or emergency cesarean	393	Yes	Still breastfeeding	Greater than 8 months	Yes	Still breastfeeding	16	0-6 months	7-12 months	4-6 months					0-3 months				0-3 months,4-6 months			0-3 months,4-6 months		0-3 months,4-6 months		Your husband or partner	Sleeping with my baby helped the baby or me to sleep better,To breastfeed,To be close or bond	Not applicable, I brought my baby to bed with me	4 months	No	No
100	374	True	R_bg6ZT4ou1pQVeaR	Yes	Yes	Residency		Neurology		White		No, Not Spanish/Hispanic	2	Married	2018	Vaginally and not induced	39	Yes	15 months	Greater than 8 months	Yes	15 months	6	0-6 months	7-12 months	4-6 months					0-3 months								0-3 months,4-6 months,7-12 months				Not applicable, I did not bring my baby to bed with me	I thought it was safer if my baby did not sleep with me or us	7 months		No
100	372	True	R_2DUpvkkU5iQ3cMu	Yes	Yes	Academic position		Pediatrics		White		No, Not Spanish/Hispanic	1	Domestic Partnership	2019	Vaginally and not induced	34	Yes	Still breastfeeding - 15 months	Greater than 8 months	Yes	Still breastfeeding	12	0-6 months,7-12 months		0-3 months	4-6 months,7-12 months						4-6 months,7-12 months			0-3 months	4-6 months,7-12 months			4-6 months,7-12 months	0-3 months	Your husband or partner	It was commonly done in my family,Sleeping with my baby helped the baby or me to sleep better,To breastfeed,To be close or bond,To comfort when fussy	Not applicable, I brought my baby to bed with me	My baby is still sleeping in the same room	No	No
100	297	True	R_2YmiEOzUYS77Yun	Yes	Yes	Residency		Emergency Medicine		White		No, Not Spanish/Hispanic	1	Married	2020	Vaginally and induced	39	Yes	Still breastfeeding	Greater than 8 months	Yes	Still breastfeeding	8	0-6 months							0-3 months		0-3 months					0-3 months			0-3 months	Your husband or partner	I though it was safer if my baby slept with me or us,A doctor or nurse advised sleeping with my baby to breastfeed,To breastfeed,To be close or bond,To comfort when fussy	Not applicable, I brought my baby to bed with me	My baby is still sleeping in the same room	Yes	No
100	359	True	R_YPtAaRhfQ3bgJLb	Yes	Yes	Residency		Family Medicine		White		No, Not Spanish/Hispanic	2	Married	2015	Vaginally and not induced	40	Yes	12	6 months	Yes	12	6	0-6 months	7-12 months						0-3 months					0-3 months,4-6 months,7-12 months		0-3 months,4-6 months,7-12 months			0-3 months,4-6 months,7-12 months	Your husband or partner	To breastfeed,To comfort when fussy,To comfort when sick	We woke each other up, or baby woke me or others in the bed,I thought it was safer if my baby did not sleep with me or us	4 months	No	Yes
100	467	True	R_cupel0zNFEoB0hX	Yes	Yes	Hospitalists		Pediatrics		White		No, Not Spanish/Hispanic		Married	2020	Vaginally and induced	39	Yes	Still breastfeeding			Still breastfeeding	12	0-6 months	0-6 months	4-6 months					0-3 months							4-6 months	0-3 months,4-6 months		0-3 months,4-6 months		Not applicable, I did not bring my baby to bed with me	I thought it was safer if my baby did not sleep with me or us,A doctor or nurse advised not sleeping with my baby	3 months		No
100	319	True	R_XuLieD1oDl5pVbX	Yes	Yes	Private Practice position		Pediatrics		White			1	Married	2020	An unplanned or emergency cesarean	41.1	Yes	Still breastfeeding		Yes	Still breastfeeding	12	0-6 months							0-3 months,4-6 months					0-3 months		0-3 months			0-3 months	Your husband or partner	Sleeping with my baby helped the baby or me to sleep better,To comfort when fussy	I thought it was safer if my baby did not sleep with me or us	My baby is still sleeping in the same room	No	No
100	280	True	R_234AXJ70NVAWC8M	Yes	Yes	Residency		Pediatrics		White		No, Not Spanish/Hispanic	2	Married	2007	Vaginally and induced	40	Yes	12	6 months	Yes	12 months	8		0-6 months,7-12 months	4-6 months			0-3 months		0-3 months	0-3 months							0-3 months,4-6 months,7-12 months								No
100	2707	True	R_1MWYvfaHnKkJ3rn	Yes	Yes	Residency		Pediatrics		White		No, Not Spanish/Hispanic	2	Married	2014	Vaginally and not induced	39	Yes	18 months	Greater than 8 months	Yes	18 months	8	0-6 months							0-3 months,4-6 months										0-3 months,4-6 months	Your husband or partner	To breastfeed,To comfort when fussy	I thought it was safer if my baby did not sleep with me or us	4 months		No
100	434	True	R_125CE9bdaAQ6ngF	Yes	Yes	Academic position		Pediatrics		White		No, Not Spanish/Hispanic		Married	2019	Vaginally and not induced	40	Yes	15	Greater than 8 months	Yes	15 months	12	0-6 months	7-12 months	4-6 months	7-12 months				0-3 months		7-12 months					7-12 months		7-12 months	7-12 months	Your husband or partner	Sleeping with my baby helped the baby or me to sleep better	A doctor or nurse advised not sleeping with my baby	7 months	No	No
100	620	True	R_1ImiGjxmkQeV2Fk	Yes	Yes	Residency		Psychiatry		White		No, Not Spanish/Hispanic	1	Married	2019	Vaginally and induced	37	Yes	18 months	Greater than 8 months	Yes	Never was able to latch (exclusively pumped the whole time after trying for weeks to get it to work)	6	0-6 months	7-12 months	7-12 months					0-3 months,4-6 months								0-3 months,4-6 months,7-12 months		0-3 months,4-6 months,7-12 months		Not applicable, I did not bring my baby to bed with me	I thought it was safer if my baby did not sleep with me or us	8 months		No
100	292	True	R_1rjni8q9L0USpBw	Yes	Yes	Academic position		Pediatrics		White		No, Not Spanish/Hispanic	2	Married	2019	Vaginally and not induced	37	Yes	Still breastfeeding	Greater than 8 months	Yes	Still breastfeeding	13	0-6 months,7-12 months		0-3 months,4-6 months	7-12 months								7-12 months			7-12 months		7-12 months		No one else	Sleeping with my baby helped the baby or me to sleep better,To breastfeed	We woke each other up, or baby woke me or others in the bed,I thought it was safer if my baby did not sleep with me or us,A doctor or nurse advised not sleeping with my baby	12 months	No	No
100	258	True	R_3qQLgxcQ8AlcZPT	Yes	Yes	Residency		Pediatrics		White			1	Married	2016	An unplanned or emergency cesarean	37	Yes	Still breastfeeding my 4.5 year old!	Greater than 8 months	Yes	Still breastfeeding	5	0-6 months,7-12 months		7-12 months	4-6 months				0-3 months		4-6 months,7-12 months					4-6 months,7-12 months		4-6 months,7-12 months	0-3 months	Your husband or partner	Sleeping with my baby helped the baby or me to sleep better,To breastfeed,To be close or bond,To comfort when fussy	I thought it was safer if my baby did not sleep with me or us,A doctor or nurse advised not sleeping with my baby	6 months	No	No
100	648	True	R_3stTX8yT7L6lIM1	Yes	Yes	Residency		Obstetrics and Gynecology		White		No, Not Spanish/Hispanic	1	Married	2018	Vaginally and induced	40.1	Yes	22	7 months	Yes	22	4	7-12 months	0-6 months		7-12 months								7-12 months			7-12 months		7-12 months		Your husband or partner	Sleeping with my baby helped the baby or me to sleep better	I thought it was safer if my baby did not sleep with me or us	Less than 1 month	No	No
100	349	True	R_1jKehgTjwyAu5DO	Yes	Yes	Fellowship		Dermatology		White		No, Not Spanish/Hispanic	5	Married	2010	Vaginally and not induced	40	Yes	15 months	7 months	No	15 months	8	0-6 months	7-12 months		4-6 months			0-3 months					4-6 months			0-3 months,4-6 months,7-12 months		0-3 months,4-6 months,7-12 months		Your husband or partner	Sleeping with my baby helped the baby or me to sleep better,To breastfeed,To be close or bond,To comfort when fussy,To comfort when sick	Not applicable, I brought my baby to bed with me	7 months	No	No
100	660	True	R_1pF0KWaZMyT0kRD	Yes	Yes	Other	Large group practice/swing shift Hospitalist/OB	Family Medicine		White			1	Married	2018	Vaginally and induced	39	Yes	20 months	Greater than 8 months	Yes	20 months	16	0-6 months	7-12 months	7-12 months					0-3 months,4-6 months					0-3 months,4-6 months		0-3 months,4-6 months		0-3 months,4-6 months		Your husband or partner	Sleeping with my baby helped the baby or me to sleep better,To breastfeed,To be close or bond,To comfort when fussy		6 months	No	Yes
100	494	True	R_26lZ3W3ED7gxh5v	Yes	Yes	Private Practice position		Pediatrics		White		No, Not Spanish/Hispanic	1	Married	2020	Vaginally and not induced	39	Yes	Still breastfeeding	Greater than 8 months	Yes	Still breastfeeding	12		0-6 months,7-12 months	0-3 months,4-6 months,7-12 months													0-3 months,4-6 months,7-12 months		0-3 months,4-6 months,7-12 months		To breastfeed	I thought it was safer if my baby did not sleep with me or us	5 months		No
100	289	True	R_3F3yQe2DwAXDptr	Yes	Yes	Academic position		Pediatrics		Asian			1	Married	2017	Vaginally and induced	36	Yes	Still breastfeeding	5 months	Yes		12	0-6 months,7-12 months			0-3 months,4-6 months,7-12 months						0-3 months,4-6 months,7-12 months				0-3 months,4-6 months,7-12 months			0-3 months,4-6 months,7-12 months		No one else	It was commonly done in my family,Sleeping with my baby helped the baby or me to sleep better,To breastfeed	Not applicable, I brought my baby to bed with me	My baby is still sleeping in the same room	Yes	No
100	351	True	R_1riR1e09v1P7WWP	Yes	Yes	Residency		Family Medicine		Other, please write down	Middle eastern		3	Married	2020	Vaginally and not induced	40.3	Yes	Still breastfeeding	Greater than 8 months	Yes	Still breastfeeding	3	0-6 months,7-12 months			4-6 months,7-12 months			0-3 months			0-3 months,4-6 months		7-12 months		0-3 months,4-6 months			0-3 months,4-6 months		Your husband or partner	Sleeping with my baby helped the baby or me to sleep better,To breastfeed,To be close or bond,To comfort when fussy		8 months	No	Yes
100	460	True	R_6Wjv88uGa0qCh9f	Yes	Yes	Academic position		Pediatrics		White		Cuban	1	Married	2018	Vaginally and induced	36	Yes	24	Greater than 8 months	Yes	24	12	7-12 months		4-6 months,7-12 months					0-3 months					0-3 months,4-6 months,7-12 months	7-12 months				0-3 months,4-6 months,7-12 months	Your husband or partner	To breastfeed	I thought it was safer if my baby did not sleep with me or us	12 months	No	Yes
100	450	True	R_3rINDNeTJzwywZS	Yes	Yes	Residency		Obstetrics and Gynecology		White		No, Not Spanish/Hispanic	2	Married	2018	An unplanned or emergency cesarean	39	Yes	12	Greater than 8 months	Yes	12 months	4	0-6 months	7-12 months		0-3 months,4-6 months						0-3 months,4-6 months				0-3 months,4-6 months			0-3 months,4-6 months		Your husband or partner	Sleeping with my baby helped the baby or me to sleep better,To breastfeed,To comfort when fussy	I thought it was safer if my baby did not sleep with me or us	6 months	No	No
100	523	True	R_81ytSw1hWTVvoKR	Yes	Yes	Medical school		Pediatrics		Black or African American		No, Not Spanish/Hispanic	2	Married	2016	A planned cesarean	40	Yes	22	Greater than 8 months	Yes		5	0-6 months,7-12 months		4-6 months,7-12 months				0-3 months			0-3 months,4-6 months,7-12 months					7-12 months			4-6 months,7-12 months	Your husband or partner	To breastfeed,To comfort when fussy	I thought it was safer if my baby did not sleep with me or us	Greater than 12 months		No
100	7875	True	R_2TNWWbDJ9BD2MbQ	Yes	Yes			Family Medicine		Other, please write down	Black and east indian	No, Not Spanish/Hispanic	1	Married	2020	Vaginally and not induced	39	Yes	Still breastfeeding at 4 mo	4 months	Yes	Still breastfeeding	16	0-6 months			0-3 months,4-6 months						0-3 months,4-6 months				0-3 months,4-6 months			0-3 months,4-6 months		Your husband or partner	It was commonly done in my family,Sleeping with my baby helped the baby or me to sleep better,To breastfeed,To comfort when fussy	Not applicable, I brought my baby to bed with me		No	No
100	473	True	R_24kmOCaneXDMZr0	Yes	Yes	Academic position		Family Medicine		White		No, Not Spanish/Hispanic	2	Married	2018	Vaginally and induced	42	Yes	27	Greater than 8 months	Yes	27m	20	0-6 months,7-12 months		0-3 months,4-6 months,7-12 months							0-3 months,4-6 months			7-12 months	7-12 months		0-3 months,4-6 months		7-12 months	Your husband or partner	To breastfeed,Other	I thought it was safer if my baby did not sleep with me or us,A doctor or nurse advised not sleeping with my baby	Greater than 12 months	No	No
100	528	True	R_QcsHoD0d5aCFmmJ	Yes	Yes	Residency		Family Medicine		Black or African American		No, Not Spanish/Hispanic	1	Married	2018	Vaginally and not induced	38	Yes	20	Less than 1 month	Yes	20 months	4	0-6 months,7-12 months		7-12 months	4-6 months				0-3 months		4-6 months			0-3 months,7-12 months	4-6 months	0-3 months,7-12 months		4-6 months	0-3 months,7-12 months	Your husband or partner	Sleeping with my baby helped the baby or me to sleep better,To breastfeed	I thought it was safer if my baby did not sleep with me or us,A doctor or nurse advised not sleeping with my baby,I thought it would be too hard to get my baby to sleep in a crib when he or she was older	10 months	Yes	No
100	383	True	R_32PHuV8wGRWAoQh	Yes	Yes	Academic position		Pediatrics		White		No, Not Spanish/Hispanic	2	Married	2016	Vaginally and not induced	40	Yes	54	Greater than 8 months	Yes	6-12 weeks	12	0-6 months	7-12 months	4-6 months					0-3 months		0-3 months,4-6 months				0-3 months,4-6 months		7-12 months	0-3 months		Your husband or partner	Not applicable, I did not bring my baby to bed with me	It was not commonly done in my family,I thought it was safer if my baby did not sleep with me or us,A doctor or nurse advised not sleeping with my baby	7 months		No
100	505	True	R_2uKkdTvCtxZQjbi	Yes	Yes	Residency		Family Medicine		White		No, Not Spanish/Hispanic	2	Married	2020	Vaginally and induced	40	Yes	Still breastfeeding		Yes	Still breastfeeding	7	0-6 months		0-3 months									0-3 months			0-3 months			0-3 months	Your husband or partner	Sleeping with my baby helped the baby or me to sleep better	I thought it was safer if my baby did not sleep with me or us	My baby is still sleeping in the same room	No	No
100	456	True	R_2RQwEhUVhq8XvDO	Yes	Yes	Residency		Obstetrics and Gynecology		White		No, Not Spanish/Hispanic	1	Married	2020	Vaginally and induced	39	Yes	Still breastfeeding	Greater than 8 months	Yes	Still breastfeeding	9	0-6 months,7-12 months	7-12 months		4-6 months,7-12 months				0-3 months				4-6 months	7-12 months	4-6 months	7-12 months	0-3 months	4-6 months	7-12 months	Your husband or partner	Sleeping with my baby helped the baby or me to sleep better,To breastfeed,To comfort when fussy	I thought it was safer if my baby did not sleep with me or us	12 months	No	No
100	326	True	R_Z30CIy8SmJglPTr	Yes	Yes	Fellowship		Pediatrics		White		No, Not Spanish/Hispanic	1	Married	2018	Vaginally and not induced	40	Yes	15	Greater than 8 months	Yes	15 months	12	0-6 months,7-12 months		4-6 months,7-12 months					0-3 months						4-6 months,7-12 months							I thought it was safer if my baby did not sleep with me or us,A doctor or nurse advised not sleeping with my baby,I thought it would be too hard to get my baby to sleep in a crib when he or she was older	Greater than 12 months		No
100	592	True	R_29mkj8bvEnZkpTc	Yes	Yes	Medical school		Pediatrics		White		No, Not Spanish/Hispanic	3	Married	2016	Vaginally and not induced	38	Yes	21 months	Greater than 8 months	Yes	21months when we weaned	6	0-6 months,7-12 months		4-6 months	7-12 months		0-3 months		0-3 months	0-3 months			7-12 months		7-12 months		0-3 months,4-6 months	7-12 months	0-3 months,4-6 months	No one else	Sleeping with my baby helped the baby or me to sleep better,To breastfeed,To be close or bond,To comfort when fussy	I thought it was safer if my baby did not sleep with me or us	Greater than 12 months	No	No
100	304	True	R_3kFGm3KwbLxZ2Vv	Yes	Yes	Private Practice position		Obstetrics and Gynecology		White		Cuban	2	Married	2015	Vaginally and induced	38	Yes	29	6 months	Yes	29 months	7	0-6 months,7-12 months			0-3 months,4-6 months,7-12 months						0-3 months,4-6 months,7-12 months				0-3 months,4-6 months,7-12 months			0-3 months,4-6 months,7-12 months		Your husband or partner	Sleeping with my baby helped the baby or me to sleep better,To breastfeed,To be close or bond	Not applicable, I brought my baby to bed with me	My baby is still sleeping in the same room	Yes	No
100	450	True	R_1DA6I9CUmxfp1Bw	Yes	Yes	Residency		Pediatrics		American Indian		No, Not Spanish/Hispanic	2	Married	2016	Vaginally and not induced	40	Yes	24	Greater than 8 months	Yes	24 months	5	0-6 months	7-12 months	7-12 months					0-3 months,4-6 months		0-3 months,4-6 months			0-3 months,4-6 months	0-3 months,4-6 months	7-12 months			0-3 months,4-6 months,7-12 months	Your husband or partner	To breastfeed,To comfort when fussy	We woke each other up, or baby woke me or others in the bed,I thought it was safer if my baby did not sleep with me or us	6 months		No
100	366	True	R_2ttDDnulgaBUuHX	Yes	Yes	Private Practice position		Obstetrics and Gynecology		Black or African American		No, Not Spanish/Hispanic	2	Married	2017	An unplanned or emergency cesarean	38	Yes	11 months	Greater than 8 months	Yes	11 months	8	0-6 months	7-12 months		0-3 months,4-6 months						0-3 months,4-6 months				0-3 months,4-6 months	7-12 months		0-3 months,4-6 months,7-12 months		No one else	Sleeping with my baby helped the baby or me to sleep better,To breastfeed	Not applicable, I brought my baby to bed with me	9 months	No	No
100	692	True	R_1OkSk3xYHiAD4x4	Yes	Yes	Private Practice position		Internal Medicine - Pediatrics		White		No, Not Spanish/Hispanic	2	Married	2016	Vaginally and not induced	39	Yes	14 months	6 months	Yes	14 months	12	0-6 months,7-12 months	7-12 months	7-12 months			0-3 months		0-3 months,4-6 months					0-3 months,4-6 months			0-3 months,4-6 months,7-12 months		0-3 months,4-6 months,7-12 months	Your husband or partner	To breastfeed	We woke each other up, or baby woke me or others in the bed,I thought it was safer if my baby did not sleep with me or us	9 months	No	Yes
100	479	True	R_R9KsbBQrxw11LVv	Yes	Yes	Residency		Pediatrics		White		No, Not Spanish/Hispanic	1	Married	2019	Vaginally and induced	38	Yes	9	Less than 1 month	No	1 month	7	0-6 months	7-12 months	0-3 months,4-6 months,7-12 months					0-3 months								0-3 months,4-6 months,7-12 months					I thought it was safer if my baby did not sleep with me or us	6 months		No
100	293	True	R_3L119gjakGHF3Uw	Yes	Yes	Residency		Pediatrics		White		No, Not Spanish/Hispanic	3	Married	2015	Vaginally and induced	37	Yes	22	Greater than 8 months	Yes	22months	6	7-12 months			7-12 months			0-3 months			7-12 months				7-12 months			7-12 months		Your husband or partner	Sleeping with my baby helped the baby or me to sleep better,I though it was safer if my baby slept with me or us,To breastfeed,To be close or bond,To comfort when fussy	Not applicable, I brought my baby to bed with me	Greater than 12 months	No	No
100	1225	True	R_b0XdnL0Llf1cMSd	Yes	Yes	Residency		Family Medicine		White		No, Not Spanish/Hispanic	1	Married	2019	Vaginally and not induced	38	Yes	Still breastfeeding	Greater than 8 months	Yes	Still breastfeeding	3	0-6 months,7-12 months		0-3 months,4-6 months	7-12 months						7-12 months				7-12 months		0-3 months,4-6 months	7-12 months	0-3 months,4-6 months	Your husband or partner	Sleeping with my baby helped the baby or me to sleep better,To breastfeed	Not applicable, I brought my baby to bed with me	My baby is still sleeping in the same room	Yes	No
100	318	True	R_Z3Obr122nwi8Yk9	Yes	Yes	Residency		Pediatrics		White		No, Not Spanish/Hispanic	1	Married	2019	An unplanned or emergency cesarean	36	Yes	11	6 months	No	11 months	8	0-6 months	7-12 months		4-6 months				0-3 months,4-6 months				4-6 months	4-6 months		4-6 months	7-12 months	4-6 months	0-3 months	Your husband or partner	Sleeping with my baby helped the baby or me to sleep better,To breastfeed,To comfort when fussy		6 months	Yes	Yes
100	501	True	R_3hrKLWhaTTTGIOg	Yes	Yes	Other	community health center	Family Medicine		White		No, Not Spanish/Hispanic	3	Married	2013	Vaginally and not induced	40	Yes	26 mo	Greater than 8 months	Yes	26 mo	13	0-6 months							0-3 months					7-12 months		7-12 months		4-6 months		Your husband or partner	Sleeping with my baby helped the baby or me to sleep better,To breastfeed,To comfort when fussy,To comfort when sick	I thought it was safer if my baby did not sleep with me or us,A doctor or nurse advised not sleeping with my baby	2 months	Yes	No
100	674	True	R_1OVJ6zsPwJW2pYl	Yes	Yes	Academic position		Family Medicine		White		No, Not Spanish/Hispanic	1	Married	2019	Vaginally and induced	37	Yes	12	Greater than 8 months	Yes	12 months	12	0-6 months	7-12 months	4-6 months					0-3 months		0-3 months										Not applicable, I did not bring my baby to bed with me	I thought it was safer if my baby did not sleep with me or us,A doctor or nurse advised not sleeping with my baby	4 months		No
100	677	True	R_12lMLVEl7QkqgrA	Yes	Yes	Residency		Pediatrics		White		No, Not Spanish/Hispanic	2	Married	2016	An unplanned or emergency cesarean	41	Yes	12	Greater than 8 months	Yes	12 months	8	0-6 months	7-12 months	0-3 months,4-6 months										0-3 months,4-6 months		0-3 months,4-6 months			0-3 months,4-6 months	Your husband or partner	To comfort when fussy	We woke each other up, or baby woke me or others in the bed,I thought it was safer if my baby did not sleep with me or us	9 months	No	Yes
100	310	True	R_3PyGOctigFc8q9E	Yes	Yes	Residency		Emergency Medicine		White		No, Not Spanish/Hispanic	3	Married	2015	Vaginally and not induced	39	Yes	9 months	Greater than 8 months	No		12	0-6 months,7-12 months	0-6 months,7-12 months						0-3 months								0-3 months,4-6 months,7-12 months					I thought it was safer if my baby did not sleep with me or us	1 month		No
100	445	True	R_1hGPwuOFWawnHP8	Yes	Yes	Fellowship		Other	Pediatric GI	White		No, Not Spanish/Hispanic	2	Married	2017	An unplanned or emergency cesarean	40	Yes	14	Greater than 8 months	Yes	14 months	12	0-6 months	7-12 months	4-6 months					0-3 months								0-3 months,4-6 months,7-12 months				Not applicable, I did not bring my baby to bed with me	I thought it was safer if my baby did not sleep with me or us,A doctor or nurse advised not sleeping with my baby,I thought it would be too hard to get my baby to sleep in a crib when he or she was older	5 months		No
100	649	True	R_3rZLYJI706rZflr	Yes	Yes	Other	Hospital employee, in a call group of 5, most similar to a private practiced	Obstetrics and Gynecology		Other, please write down	White and asian	No, Not Spanish/Hispanic	1	Married	2020	An unplanned or emergency cesarean	39	Yes	Still bf	3 months	Yes	Still bf	11	0-6 months	7-12 months						0-3 months				7-12 months		7-12 months			7-12 months		No one else	Sleeping with my baby helped the baby or me to sleep better,To comfort when fussy,To comfort when sick	We woke each other up, or baby woke me or others in the bed,I thought it was safer if my baby did not sleep with me or us,Other	6 months	No	No
100	316	True	R_3n78KU1kKSdyO1s	Yes	Yes	Residency	went into preterm labor, had micropreemie who spent time in nicu	Family Medicine		Asian		No, Not Spanish/Hispanic	2	Married	2018	Vaginally and not induced	24	Yes	still nursjng	Less than 1 month	Yes	still bfing	24	0-6 months,7-12 months		0-3 months	4-6 months,7-12 months						4-6 months,7-12 months				4-6 months,7-12 months			4-6 months,7-12 months		Your husband or partner	It was commonly done in my family,Sleeping with my baby helped the baby or me to sleep better,I though it was safer if my baby slept with me or us,To breastfeed,To be close or bond,To comfort when fussy,To comfort when sick	Not applicable, I brought my baby to bed with me	My baby is still sleeping in the same room	No	No
100	321	True	R_2vYUbQAnoCOnWph	Yes	Yes	Fellowship		Other	Oncology	Asian		No, Not Spanish/Hispanic	1	Married	2019	An unplanned or emergency cesarean	37	Yes	Still breastfeeding	Greater than 8 months	Yes	Still breastfeeding	10	0-6 months,7-12 months		0-3 months,4-6 months	7-12 months						7-12 months				7-12 months			7-12 months		No one else	Sleeping with my baby helped the baby or me to sleep better,To comfort when sick	Not applicable, I brought my baby to bed with me,I thought it was safer if my baby did not sleep with me or us,A doctor or nurse advised not sleeping with my baby	My baby is still sleeping in the same room	Yes	No
100	348	True	R_3nTOWQATyHtd14q	Yes	Yes	Private Practice position		Pediatrics		White			2	Married	2018	A planned cesarean	39	Yes	20 months	Greater than 8 months	Yes	20 months	12	0-6 months	7-12 months	4-6 months,7-12 months					0-3 months								0-3 months,4-6 months,7-12 months					I thought it was safer if my baby did not sleep with me or us	3 months		No
100	5	True	R_pgGmA279uC0qVBD	Yes	No
100	317	True	R_3mkFobDZePbFWt7	Yes	Yes	Private Practice position		Pediatrics		White		No, Not Spanish/Hispanic	1	Married	2020	Vaginally and not induced	40	Yes	Still breastfeeding	Greater than 8 months	Yes	Still breastfeeding	10	0-6 months	7-12 months						0-3 months					0-3 months	0-3 months				0-3 months	Your husband or partner	Sleeping with my baby helped the baby or me to sleep better,To breastfeed	I thought it was safer if my baby did not sleep with me or us	2 months	Yes	No
100	297	True	R_W8m6i3YbDrQljUt	Yes	Yes	Medical school		Psychiatry				No, Not Spanish/Hispanic	1	Married	2019	Vaginally and not induced	36	Yes	Still breastfeeding	7 months	Yes	Still breastfeeding	6	0-6 months	7-12 months	4-6 months,7-12 months				0-3 months,4-6 months			0-3 months,4-6 months				0-3 months			0-3 months	4-6 months	Your husband or partner	It was commonly done in my family,Sleeping with my baby helped the baby or me to sleep better,I though it was safer if my baby slept with me or us,To breastfeed,To be close or bond,To comfort when fussy	Not applicable, I brought my baby to bed with me	6 months	Yes	Yes
100	534	True	R_2WMw0TvsqLkvAfK	Yes	Yes	Residency		Family Medicine		White		No, Not Spanish/Hispanic	2	Married	2020	Vaginally and not induced	39	Yes	Still breastfeeding		Yes	Still breasfeeding	6	0-6 months			0-3 months			0-3 months			0-3 months				0-3 months			0-3 months		Your husband or partner,Your other child or children	It was commonly done in my family,To breastfeed,To help with a blocked milk duct or other breastfeeding problem,To be close or bond,To comfort when fussy	I thought it was safer if my baby did not sleep with me or us	My baby is still sleeping in the same room	No	No
100	356	True	R_1gNGzR8ifk69GGA	Yes	Yes	Private Practice position		Family Medicine		White		No, Not Spanish/Hispanic	2	Married	2015	Vaginally and not induced	38	Yes	14	Greater than 8 months	Yes	15 mo	15	0-6 months							0-3 months		4-6 months						4-6 months	0-3 months		Your husband or partner	Not applicable, I did not bring my baby to bed with me	I thought it was safer if my baby did not sleep with me or us	5 months		No
100	254	True	R_2tuqWt4SzEqkeXu	Yes	Yes	Private Practice position		Pediatrics		White		No, Not Spanish/Hispanic		Married	2019	Vaginally and induced	40	Yes	Still breastfeeding	Greater than 8 months	Yes	Still breastfeeding	12	0-6 months	7-12 months	0-3 months,4-6 months,7-12 months													0-3 months,4-6 months,7-12 months				Not applicable, I did not bring my baby to bed with me	I thought it was safer if my baby did not sleep with me or us	6 months		Yes
100	569	True	R_6Rm4vLqxRXby9Cp	Yes	Yes	Residency		Obstetrics and Gynecology		White		No, Not Spanish/Hispanic	3	Married	2017	Vaginally and not induced	38	Yes	10	3 months	Yes	10 months	8	0-6 months	7-12 months	7-12 months					0-3 months,4-6 months		0-3 months,4-6 months			7-12 months	0-3 months,4-6 months	7-12 months		0-3 months,4-6 months,7-12 months	7-12 months	Your husband or partner,Your other child or children	I though it was safer if my baby slept with me or us		6 months	No	No
100	302	True	R_1MXP1lRNssV28G0	Yes	Yes	Private Practice position		Family Medicine		Asian		No, Not Spanish/Hispanic	2	Married	2020	A planned cesarean	38	Yes	Still breastfeeding	Greater than 8 months	Yes		16	0-6 months,7-12 months			0-3 months,4-6 months,7-12 months						0-3 months,4-6 months,7-12 months				0-3 months,4-6 months,7-12 months			0-3 months,4-6 months,7-12 months		Your husband or partner	It was commonly done in my family,Sleeping with my baby helped the baby or me to sleep better,To breastfeed,To be close or bond,To comfort when fussy		My baby is still sleeping in the same room	No	No
100	477	True	R_3qKaqkDM8nIEypG	Yes	Yes	Academic position		Pediatrics		White			2	Married	2017	An unplanned or emergency cesarean	41	Yes	12	Greater than 8 months	Yes	12 months	12	0-6 months	7-12 months	0-3 months,4-6 months													0-3 months,4-6 months,7-12 months					I thought it was safer if my baby did not sleep with me or us	4 months		Yes
100	286	True	R_3QLXgZtGK0qz96r	Yes	Yes	Residency		Pediatrics		White		No, Not Spanish/Hispanic	1	Married	2020	Vaginally and induced	40	Yes	Still breast-feeding	3 months	No	Still breastfeeding	6		0-6 months,7-12 months														0-3 months,4-6 months					I thought it was safer if my baby did not sleep with me or us	Less than 1 month		No
100	379	True	R_xlTXjpyZHJiGrn3	Yes	Yes	Other	Non profit organozatiom clinic	Family Medicine		White		No, Not Spanish/Hispanic	1	Married	2020	Vaginally and induced	37	Yes	Still breastfeeding	5 months	Yes	Still breastfeeding	12	0-6 months	0-6 months,7-12 months	4-6 months					0-3 months		0-3 months						0-3 months,4-6 months				Not applicable, I did not bring my baby to bed with me	I thought it was safer if my baby did not sleep with me or us	3 months		No
100	736	True	R_1mf1fiSjOuYyV5c	Yes	Yes	Residency		Family Medicine		White		No, Not Spanish/Hispanic	4	Married	2006	Vaginally and not induced	39	Yes	16	5 months	Yes	16	4	0-6 months,7-12 months			4-6 months,7-12 months				0-3 months,4-6 months		0-3 months,4-6 months,7-12 months				0-3 months,4-6 months,7-12 months			7-12 months	0-3 months,4-6 months	Your husband or partner	Sleeping with my baby helped the baby or me to sleep better,To breastfeed,To comfort when fussy	Not applicable, I brought my baby to bed with me	Greater than 12 months	Yes	No
100	496	True	R_SK3vWq689ZDgDu1	Yes	Yes	Academic position		Family Medicine		Black or African American		No, Not Spanish/Hispanic	2	Married	2018	Vaginally and not induced	39	Yes	12	Greater than 8 months	Yes		13	0-6 months	0-6 months,7-12 months	4-6 months,7-12 months					0-3 months														3 months		Yes
100	407	True	R_21gN377s06xdh0A	Yes	Yes	Private Practice position		Other	Family/community medicine ("General Practice" as not in US	White		No, Not Spanish/Hispanic		Married	2020	An unplanned or emergency cesarean	41	Yes	Still breastfeeding at 9 months	Greater than 8 months	Yes	Still breast-feeding	36	0-6 months	7-12 months		4-6 months			0-3 months,4-6 months	0-3 months				4-6 months	4-6 months		4-6 months	7-12 months		4-6 months	Your husband or partner,No one else	Sleeping with my baby helped the baby or me to sleep better,To breastfeed	We woke each other up, or baby woke me or others in the bed,I thought it was safer if my baby did not sleep with me or us,I thought it would be too hard to get my baby to sleep in a crib when he or she was older	7 months		No
100	504	True	R_rdxThtl8aOj8kc9	Yes	Yes	Residency		Pediatrics		White		No, Not Spanish/Hispanic	3	Married	2012	An unplanned or emergency cesarean	41	Yes	35 months	Greater than 8 months	Yes	35 months	10	0-6 months	7-12 months		0-3 months,4-6 months,7-12 months				0-3 months			0-3 months,4-6 months,7-12 months			0-3 months,4-6 months,7-12 months			0-3 months,4-6 months,7-12 months		Your husband or partner	To breastfeed,To comfort when fussy	Not applicable, I brought my baby to bed with me	12 months	No	Yes
100	475	True	R_1GNgxl53oddKQWj	Yes	Yes	Academic position		Family Medicine		White		No, Not Spanish/Hispanic	2	Married	2016	Vaginally and not induced	38	Yes	22	Greater than 8 months	Yes	22	15	7-12 months			4-6 months,7-12 months				0-3 months				7-12 months	4-6 months	4-6 months,7-12 months	0-3 months		4-6 months,7-12 months	0-3 months	Your husband or partner	To breastfeed,To comfort when fussy,To comfort when sick	Not applicable, I brought my baby to bed with me	Greater than 12 months	No	No
100	3078	True	R_6X95HqnA7zrry2R	Yes	Yes	Private Practice position		Pediatrics		White		No, Not Spanish/Hispanic	2	Married	2017	Vaginally and induced	39	Yes	17	6 months	Yes	17 months	12	0-6 months			7-12 months	0-3 months,4-6 months			0-3 months,4-6 months			4-6 months	7-12 months	7-12 months		0-3 months,4-6 months,7-12 months		4-6 months,7-12 months	0-3 months,4-6 months,7-12 months	Your husband or partner	Sleeping with my baby helped the baby or me to sleep better,To comfort when fussy	Not applicable, I brought my baby to bed with me	6 months	Yes	No
100	591	True	R_30kO4pJIjwukgvP	Yes	Yes	Residency		Obstetrics and Gynecology		White		No, Not Spanish/Hispanic	1	Married	2020	Vaginally and induced	37	Yes	Still breastfeeding	7 months	No	Still breastfeeding	6	0-6 months,7-12 months		4-6 months,7-12 months	0-3 months,4-6 months,7-12 months				0-3 months		0-3 months		4-6 months,7-12 months			0-3 months,4-6 months		0-3 months,4-6 months,7-12 months	0-3 months,4-6 months	Your husband or partner	Sleeping with my baby helped the baby or me to sleep better,To breastfeed,To comfort when fussy,To comfort when sick	We woke each other up, or baby woke me or others in the bed,A doctor or nurse advised not sleeping with my baby,I thought it would be too hard to get my baby to sleep in a crib when he or she was older,Other	My baby is still sleeping in the same room	No	No
100	319	True	R_1lrDGTKQ7ibeALG	Yes	Yes	Academic position		Other	Neonatology	White		No, Not Spanish/Hispanic	2	Married	2017	Vaginally and not induced	38	Yes	18 months	Greater than 8 months	Yes	Still breastfeeding	12	0-6 months,7-12 months			0-3 months,4-6 months,7-12 months						0-3 months,4-6 months,7-12 months				0-3 months,4-6 months,7-12 months			0-3 months,4-6 months,7-12 months		Your husband or partner,Your other child or children	Sleeping with my baby helped the baby or me to sleep better		My baby is still sleeping in the same room	No	No
100	635	True	R_2D06kyvKwTD2ZmJ	Yes	Yes	Academic position		Family Medicine		White		No, Not Spanish/Hispanic	2	Married	2018	Vaginally and not induced	40.2	Yes	20	Greater than 8 months	Yes	20months	10	0-6 months	0-6 months,7-12 months			0-3 months			0-3 months				0-3 months,4-6 months	0-3 months,4-6 months		0-3 months,4-6 months		0-3 months,4-6 months	0-3 months,4-6 months	No one else	Sleeping with my baby helped the baby or me to sleep better,To comfort when fussy,To comfort when sick	Other	1 month	No	Yes
100	335	True	R_2SAk76BszyotJmv	Yes	Yes	Private Practice position		Obstetrics and Gynecology		White		No, Not Spanish/Hispanic	1	Married	2020	Vaginally and not induced	38	Yes	Still breastfeeding	Greater than 8 months	Yes	Still breastfeeding	6	0-6 months	7-12 months	4-6 months,7-12 months	0-3 months				0-3 months								0-3 months,4-6 months,7-12 months			Your husband or partner	Not applicable, I did not bring my baby to bed with me	I thought it was safer if my baby did not sleep with me or us,A doctor or nurse advised not sleeping with my baby	6 months		Yes
100	426	True	R_2CrGcBDP0Lfcq62	Yes	Yes	Residency		Family Medicine		White		No, Not Spanish/Hispanic	4	Married	2011	Vaginally and not induced	38.5	Yes	3	6 months	Yes	3	8	0-6 months,7-12 months			0-3 months,4-6 months,7-12 months						0-3 months,4-6 months,7-12 months				0-3 months,4-6 months,7-12 months			0-3 months,4-6 months,7-12 months		No one else	Sleeping with my baby helped the baby or me to sleep better	Not applicable, I brought my baby to bed with me	Greater than 12 months	Yes	No
100	535	True	R_2SwsqgFDU94sN71	Yes	Yes	Medical school		Family Medicine		White		No, Not Spanish/Hispanic	2	Married	2016	Vaginally and not induced	40	Yes	10 months	3 months	No	10 months	4	0-6 months	7-12 months		0-3 months				0-3 months				0-3 months,4-6 months			0-3 months,4-6 months		0-3 months,4-6 months		Your husband or partner	Sleeping with my baby helped the baby or me to sleep better,To breastfeed	I thought it was safer if my baby did not sleep with me or us,A doctor or nurse advised not sleeping with my baby	6 months	Yes	No
100	208	True	R_2EoZivaKi22GSXC	Yes	Yes	Residency		Emergency Medicine		White		No, Not Spanish/Hispanic	1	Married	2019	Vaginally and not induced	36	Yes	16 months	6 months	Yes	16 months	12	0-6 months,7-12 months		0-3 months,4-6 months,7-12 months													0-3 months,4-6 months,7-12 months					I thought it was safer if my baby did not sleep with me or us	Greater than 12 months		No
100	1704	True	R_reGONQ1e2zwNFWF	Yes	Yes	Academic position		Family Medicine		White		No, Not Spanish/Hispanic	2	Married	2015	Vaginally and not induced	40	Yes	17	7 months	Yes	17	12	0-6 months	7-12 months						0-3 months,4-6 months		0-3 months,4-6 months					0-3 months,4-6 months				No one else	Not applicable, I did not bring my baby to bed with me	I thought it was safer if my baby did not sleep with me or us	4 months		No
100	895	True	R_3KNF0zLp6yHf3GM	Yes	Yes	Academic position		Family Medicine		White		Mexican American	1	Married	2020	An unplanned or emergency cesarean	39	Yes	Still breastfeeding	7 months	Yes	Still breastfeeding	6	0-6 months						0-3 months,4-6 months					4-6 months			4-6 months	0-3 months	4-6 months	0-3 months	Your husband or partner	Sleeping with my baby helped the baby or me to sleep better,To breastfeed	A doctor or nurse advised not sleeping with my baby	My baby is still sleeping in the same room	Yes	No
100	2896	True	R_3iqcWPHo37x9YYE	Yes	Yes	Residency		Obstetrics and Gynecology		White		No, Not Spanish/Hispanic	1	Married	2017	Vaginally and induced	37	Yes	15	6 months	Yes	15	6	0-6 months	7-12 months	0-3 months					0-3 months		0-3 months						0-3 months					I thought it was safer if my baby did not sleep with me or us	6 months		No
100	288	True	R_WprVVkduk3Zm4M1	Yes	Yes	Private Practice position	Specifically going back to work in a busy emergency department as an attending when my child was 14 weeks old	Emergency Medicine		White		No, Not Spanish/Hispanic	1	Married	2019	Vaginally and induced	40	Yes	Still breastfeeding at 16 months	Greater than 8 months	Yes	Still breastfeeding	14	0-6 months	0-6 months,7-12 months	0-3 months,4-6 months,7-12 months													0-3 months,4-6 months,7-12 months				Not applicable, I did not bring my baby to bed with me	I thought it was safer if my baby did not sleep with me or us,A doctor or nurse advised not sleeping with my baby	Less than 1 month		No
100	451	True	R_YYTV4QcwU4MPwcx	Yes	Yes	Residency		Pediatrics		White		Puerto Rican	1	Married	2017	Vaginally and induced	37	Yes	18months	Greater than 8 months	No	18months	12	0-6 months,7-12 months			0-3 months,4-6 months,7-12 months						0-3 months,4-6 months,7-12 months				0-3 months,4-6 months			0-3 months,4-6 months,7-12 months		Your husband or partner	Sleeping with my baby helped the baby or me to sleep better,To breastfeed,To be close or bond,To comfort when fussy,To comfort when sick	Not applicable, I brought my baby to bed with me	My baby is still sleeping in the same room	Yes	No
100	1246	True	R_SCwyiDlogB0VnXP	Yes	Yes	Fellowship		Pediatrics		White		No, Not Spanish/Hispanic	2	Married	2018	Vaginally and induced	40	Yes	13 months	Greater than 8 months	Yes	Latched until I stopped breastfeeding	10	0-6 months	7-12 months						0-3 months		0-3 months						0-3 months		0-3 months	Your husband or partner	Not applicable, I did not bring my baby to bed with me	I thought it was safer if my baby did not sleep with me or us	4 months	No	Yes
100	589	True	R_3MAkr4iZEYXZbyM	Yes	Yes	Private Practice position		Surgery and Surgical subspecialties		Asian		No, Not Spanish/Hispanic	2	Married	2017	Vaginally and not induced	39	Yes	26	6 months	Yes	26 months	16	0-6 months	7-12 months	7-12 months	4-6 months				0-3 months				0-3 months,4-6 months		0-3 months,4-6 months			0-3 months	4-6 months	Your husband or partner	Sleeping with my baby helped the baby or me to sleep better,To breastfeed,To comfort when fussy,To comfort when sick	Not applicable, I brought my baby to bed with me	7 months	No	Yes
100	395	True	R_3dDPMEO0PbK8rqA	Yes	Yes	Residency		Obstetrics and Gynecology		White		No, Not Spanish/Hispanic	1	Married	2020	Vaginally and not induced	37	Yes	Still breastfeeding at 9 months currently	Greater than 8 months	Yes	Still breastfeeding	7	0-6 months	7-12 months	0-3 months	4-6 months								4-6 months			4-6 months	0-3 months,7-12 months	4-6 months		Your husband or partner	Sleeping with my baby helped the baby or me to sleep better,To be close or bond	We woke each other up, or baby woke me or others in the bed,I thought it was safer if my baby did not sleep with me or us,A doctor or nurse advised not sleeping with my baby,I thought it would be too hard to get my baby to sleep in a crib when he or she was older	7 months	No	No
100	5971	True	R_3eh2vHGiKpmLr4E	Yes	Yes	Residency		Pediatrics		White		No, Not Spanish/Hispanic	4	Married	2013	Vaginally and not induced	38	Yes	12	Greater than 8 months	Yes		8	0-6 months	0-6 months,7-12 months					0-3 months												Your husband or partner	Not applicable, I did not bring my baby to bed with me	I thought it was safer if my baby did not sleep with me or us,A doctor or nurse advised not sleeping with my baby	3 months		No
45	77	False	R_uwROABDtt9Tf2Ap	Yes	Yes	Other		Obstetrics and Gynecology		Other, please write down		No, Not Spanish/Hispanic	2	Married	2017	Vaginally and induced	37	Yes
100	488	True	R_bvL6fCrEb9wWVjz	Yes	Yes	Hospitalists		Pediatrics		White		No, Not Spanish/Hispanic	3	Married	2015	Vaginally and not induced	39	Yes	8	8 months	No	7mo	12	0-6 months	7-12 months						0-3 months,4-6 months		0-3 months,4-6 months						0-3 months,4-6 months,7-12 months		0-3 months,4-6 months,7-12 months	Your husband or partner	Not applicable, I did not bring my baby to bed with me	I thought it was safer if my baby did not sleep with me or us	8 months		No
100	352	True	R_3fW36cmE51noTLW	Yes	Yes	Private Practice position		Pediatrics		White		No, Not Spanish/Hispanic	2	Married	2020	Vaginally and not induced	38	Yes	still breastfeeding	4 months	Yes	Still breastfeeding	12	0-6 months	7-12 months	7-12 months	0-3 months,4-6 months				0-3 months,4-6 months					0-3 months,4-6 months		0-3 months,4-6 months		4-6 months	0-3 months	Your husband or partner	Sleeping with my baby helped the baby or me to sleep better,To breastfeed	Not applicable, I brought my baby to bed with me	7 months	Yes	Yes
100	604	True	R_3mkpQYva2aoIFh4	Yes	Yes	Other	First year out of training at large healthcare organization	Family Medicine		White		No, Not Spanish/Hispanic	1	Married	2020	Vaginally and not induced	40	Yes	Still breastfeeding	Greater than 8 months	Yes	Still breastfeeding	15	0-6 months		7-12 months					0-3 months,4-6 months				4-6 months	0-3 months		0-3 months,4-6 months		0-3 months,4-6 months		Your husband or partner	Sleeping with my baby helped the baby or me to sleep better,To breastfeed,To comfort when fussy	Not applicable, I brought my baby to bed with me	7 months	Yes	No
100	127887	True	R_2xYs3WTXWk3lzc5	Yes	Yes	Fellowship		Other	Pulmonary Critical Care	White		No, Not Spanish/Hispanic	2	Married	2019	Vaginally and induced	39	Yes	still breastfeeding	Greater than 8 months	Yes	still breastfeeding	2	0-6 months	7-12 months	7-12 months					0-3 months,4-6 months		0-3 months,4-6 months						0-3 months,4-6 months,7-12 months		0-3 months,4-6 months	Your husband or partner	Not applicable, I did not bring my baby to bed with me	I thought it was safer if my baby did not sleep with me or us,A doctor or nurse advised not sleeping with my baby	5 months		Yes
100	631	True	R_3MJyEtKVcwrkfJG	Yes	Yes	Fellowship		Other	Cardiology	White			1	Married	2020	Vaginally and induced	37	Yes	Still breastfeeding		Yes	Still breastfeeding	9	0-6 months							0-3 months,4-6 months												Not applicable, I did not bring my baby to bed with me	I thought it was safer if my baby did not sleep with me or us			No
100	248	True	R_emI90UwBCvfZmwN	Yes	Yes	Residency		Family Medicine		White		No, Not Spanish/Hispanic	1	Married	2018	Vaginally and induced	39	Yes	Still breastfeeding	Greater than 8 months	Yes	Still breastfeeding	5	0-6 months,7-12 months		0-3 months,4-6 months,7-12 months										0-3 months,4-6 months,7-12 months		4-6 months,7-12 months			0-3 months,4-6 months,7-12 months	Your husband or partner	To breastfeed	I thought it was safer if my baby did not sleep with me or us	12 months		Yes
100	531	True	R_2S0QJjTuCVKCPsv	Yes	Yes	Academic position		Obstetrics and Gynecology		Asian		No, Not Spanish/Hispanic	1	Married	2020	Vaginally and induced	38	Yes	Still breastfeeding (10 months)	Greater than 8 months	Yes	Still breastfeeding	12	0-6 months	0-6 months,7-12 months	0-3 months					0-3 months					0-3 months			0-3 months,4-6 months,7-12 months		0-3 months		Not applicable, I did not bring my baby to bed with me	A doctor or nurse advised not sleeping with my baby	3 months		Yes
100	516	True	R_dnXHBdmqYFwGfYt	Yes	Yes	Residency		Obstetrics and Gynecology		White		No, Not Spanish/Hispanic	2	Married	2011	Vaginally and induced	37	Yes	12	Greater than 8 months	Yes		5		0-6 months,7-12 months	4-6 months,7-12 months					0-3 months						0-3 months		4-6 months,7-12 months				Not applicable, I did not bring my baby to bed with me	I thought it was safer if my baby did not sleep with me or us	1 month		No
100	368	True	R_ApmnK9IqbxdsB1f	Yes	Yes	Residency		Obstetrics and Gynecology		White		No, Not Spanish/Hispanic	2	Married	2013	Vaginally and not induced	40	Yes	7	Less than 1 month	No	1 month	5		0-6 months,7-12 months														0-3 months,4-6 months,7-12 months						Less than 1 month		Yes
100	326	True	R_3g5vS8iS3HEvBSY	Yes	Yes	Residency		Obstetrics and Gynecology		Black or African American		No, Not Spanish/Hispanic	3	Married	2011	Vaginally and not induced	39	Yes	7 months	6 months	Yes	7 months	5	0-6 months		7-12 months				0-3 months	0-3 months	0-3 months			0-3 months,4-6 months			0-3 months,4-6 months		0-3 months	4-6 months	No one else	To breastfeed		7 months	Yes	No
100	809	True	R_3JyM03xned6tT7b	Yes	Yes	Academic position		Family Medicine		White		No, Not Spanish/Hispanic	2	Married	2020	Vaginally and not induced	34	Yes	Still breastfeeding	Greater than 8 months	Yes	Still breastfeeding	16	0-6 months	7-12 months						0-3 months,4-6 months		0-3 months,4-6 months						0-3 months,4-6 months,7-12 months	0-3 months,4-6 months		Your husband or partner	Not applicable, I did not bring my baby to bed with me	I thought it was safer if my baby did not sleep with me or us	6 months		No
45	113780	False	R_3MaF9lOm4mOu3Mz	Yes	Yes	Academic position		Anesthesiology		White		No, Not Spanish/Hispanic	2	Married	2011	Vaginally and not induced	39	Yes
100	2447	True	R_pJERRuVSBlJj529	Yes	Yes	Residency		Family Medicine		White		No, Not Spanish/Hispanic	1	Married	2010	Vaginally and not induced	39	Yes	1.5	1 month	No		6		0-6 months,7-12 months																			A doctor or nurse advised not sleeping with my baby	Less than 1 month		No
100	721	True	R_3NyrjF1AbbySzNT	Yes	Yes	Academic position		Internal Medicine		Asian		No, Not Spanish/Hispanic	2	Married	1997	Vaginally and not induced	38	Yes	3 months	Less than 1 month	No	Never latched	12	0-6 months,7-12 months			7-12 months						7-12 months				7-12 months			7-12 months		Your husband or partner	It was commonly done in my family	Not applicable, I brought my baby to bed with me	12 months	No	Yes
100	375	True	R_1mzbytcpxRddKOd	Yes	Yes	Academic position		Obstetrics and Gynecology		Asian		No, Not Spanish/Hispanic	1	Married	2018	Vaginally and not induced	38	Yes	14	Greater than 8 months	Yes	14 months	14	0-6 months	7-12 months						0-3 months		0-3 months				0-3 months			0-3 months		Your husband or partner	I though it was safer if my baby slept with me or us,To breastfeed,To comfort when fussy		4 months		No
100	422	True	R_3Hp5qkh14wuNO9v	Yes	Yes	Academic position	Academic practice during COVID	Obstetrics and Gynecology		Rather not say		No, Not Spanish/Hispanic	2	Married	2020	Vaginally and induced	39	Yes	Still breastfed	Greater than 8 months	Yes	Still breastfeeding	12	0-6 months,7-12 months	7-12 months	0-3 months	4-6 months,7-12 months						0-3 months,4-6 months,7-12 months		0-3 months,4-6 months,7-12 months			0-3 months,4-6 months,7-12 months		0-3 months,4-6 months,7-12 months		Your husband or partner	Sleeping with my baby helped the baby or me to sleep better,To breastfeed,To comfort when fussy	We woke each other up, or baby woke me or others in the bed,I thought it was safer if my baby did not sleep with me or us	My baby is still sleeping in the same room	Yes	No
100	267	True	R_sNWHc1RUwdD17vb	Yes	Yes	Residency		Obstetrics and Gynecology		White		No, Not Spanish/Hispanic	3	Married	2009	Vaginally and not induced	38	Yes	12 months	6 months	Yes	12 month	6	0-6 months	7-12 months	4-6 months,7-12 months				0-3 months											0-3 months,4-6 months,7-12 months			We woke each other up, or baby woke me or others in the bed,I thought it was safer if my baby did not sleep with me or us,I thought it would be too hard to get my baby to sleep in a crib when he or she was older	6 months		No
100	8503	True	R_OwegOn8huse9i0h	Yes	Yes	Residency		Pediatrics		White		No, Not Spanish/Hispanic	2	Married	2002	Vaginally and not induced	40	Yes	15 months	3 months	Yes	15 months	6	0-6 months	7-12 months	0-3 months,4-6 months,7-12 months	0-3 months				0-3 months	0-3 months,4-6 months,7-12 months	0-3 months				0-3 months	4-6 months,7-12 months		0-3 months	4-6 months,7-12 months	Your husband or partner	Sleeping with my baby helped the baby or me to sleep better,A doctor or nurse advised sleeping with my baby to breastfeed,To breastfeed,To help with a blocked milk duct or other breastfeeding problem,To be close or bond,To comfort when fussy,To comfort when sick	We woke each other up, or baby woke me or others in the bed	4 months	No	No
100	414	True	R_1H1atWi1XSu1O3Q	Yes	Yes	Residency		Obstetrics and Gynecology		Asian			2	Married	1994	Vaginally and induced	42	Yes	6 months	4 months	No		0	0-6 months			7-12 months						7-12 months							7-12 months		Your husband or partner	It was commonly done in my family,Sleeping with my baby helped the baby or me to sleep better,I though it was safer if my baby slept with me or us,To breastfeed,To be close or bond,To comfort when fussy,To comfort when sick		Greater than 12 months		No
100	314	True	R_PM1vCwNFPYJzM9b	Yes	Yes	Academic position		Obstetrics and Gynecology		White		No, Not Spanish/Hispanic	2	Married	2016	Vaginally and induced	40	Yes	11	3 months	Yes	11 months	8		0-6 months,7-12 months											0-3 months,4-6 months			0-3 months,4-6 months,7-12 months				Not applicable, I did not bring my baby to bed with me	I thought it was safer if my baby did not sleep with me or us	Less than 1 month		No
100	255	True	R_2YfcC5KuQo2WhBN	Yes	Yes	Academic position		Pediatrics		White		No, Not Spanish/Hispanic	1	Married	2019	Vaginally and induced	35	Yes	13	Greater than 8 months	Yes	13 months	12	0-6 months	7-12 months	7-12 months					0-3 months,4-6 months								0-3 months,4-6 months,7-12 months					I thought it was safer if my baby did not sleep with me or us	6 months		No
100	469	True	R_ZfVEfPiFcqui1od	Yes	Yes	Residency		Pediatrics		Rather not say		No, Not Spanish/Hispanic	2	Married	2019	An unplanned or emergency cesarean	38	Yes	21	Greater than 8 months	Yes	21 months	12	0-6 months	7-12 months		0-3 months			0-3 months,4-6 months	0-3 months				0-3 months			0-3 months,4-6 months,7-12 months			0-3 months,4-6 months	Your husband or partner	Sleeping with my baby helped the baby or me to sleep better	We woke each other up, or baby woke me or others in the bed,I thought it was safer if my baby did not sleep with me or us,A doctor or nurse advised not sleeping with my baby	5 months	No	Yes
100	581	True	R_10qKEeH9btGHFAs	Yes	Yes	Fellowship		Pediatrics		Asian			2	Married	2015	Vaginally and not induced	39	Yes	13m	6 months	Yes	13m	6	0-6 months		4-6 months,7-12 months					0-3 months		0-3 months		7-12 months			7-12 months			0-3 months,4-6 months,7-12 months	Your husband or partner	To breastfeed,To comfort when fussy	I thought it was safer if my baby did not sleep with me or us	6 months	No	No
100	295	True	R_2QAJPXJAm99XmZX	Yes	Yes	Academic position		Obstetrics and Gynecology		Rather not say		No, Not Spanish/Hispanic	3	Married	2020	Vaginally and not induced	39	Yes	Still breastfeeding		Yes		12	0-6 months			4-6 months						4-6 months				4-6 months			4-6 months		Your husband or partner	Sleeping with my baby helped the baby or me to sleep better,To breastfeed,To comfort when fussy	Not applicable, I brought my baby to bed with me	7 months		No
68	147	False	R_2OJCPi8oLgwecUD	Yes	Yes	Fellowship		Family Medicine		White		No, Not Spanish/Hispanic	1	Married	2020	Vaginally and not induced	39	Yes	Still breastfeeding	Greater than 8 months	Yes	Still breastfeeding	4
34	49	False	R_1MMA9KgyiuokQsE	Yes	Yes	Private Practice position		Pediatrics		Asian		No, Not Spanish/Hispanic	2	Married
45	85	False	R_2D2FWM6rcqPJLHq	Yes	Yes	Hospitalists		Pediatrics		White		No, Not Spanish/Hispanic	2	Married	2020	Vaginally and not induced	38	Yes
7	13	False	R_1mt0rnI5hUy7wJ8	Yes	Yes
45	119	False	R_1Cm8l67kLUibX6d	Yes	Yes	Private Practice position		Other	Pulmonary Critical Care	Asian			1	Married	2020	Vaginally and induced	37	Yes
7	10	False	R_Zeh00RzbBfdOgcF	Yes	Yes
68	277	False	R_3xABZj2DNFvXi1P	Yes	Yes	Medical school		Family Medicine		White		No, Not Spanish/Hispanic	2	Married	2018	An unplanned or emergency cesarean	29	Yes	25	Greater than 8 months	Yes	25	28
68	204	False	R_1nZK6k7XMWRjyRQ	Yes	Yes	Private Practice position		Family Medicine		Black or African American		No, Not Spanish/Hispanic	1	Married	2020	Vaginally and induced	38	Yes	Still breastfeeding	Greater than 8 months	Yes	Still breastfeeding	12
7	6	False	R_2zSfLYQHTGFWcAI	Yes	Yes
68	178	False	R_aVsm4k7UcZBiVTr	Yes	Yes	Academic position		Neurology		White		No, Not Spanish/Hispanic	1	Married	2019	Vaginally and induced	40	Yes	2	1 month	No		12
45	149	False	R_12JAGnFzlTRdwlr	Yes	Yes	Academic position		Family Medicine		White		No, Not Spanish/Hispanic	2	Married	2020	Vaginally and induced	40	Yes
7	16	False	R_2zjav3N7Jj7wOz4	Yes	Yes
7	95	False	R_3DnI7gbV7DRSvGb	Yes	Yes
68	191	False	R_1MuyKNL9weMpAZz	Yes	Yes	Residency		Obstetrics and Gynecology		Black or African American			1	Single	2020	An unplanned or emergency cesarean	39.5	Yes	Still breastfeeding	Greater than 8 months	Yes	Still breastfeeding	10
34	119	False	R_3emfad390yJHOXi	Yes	Yes	Residency	Started residency and daughter was 5 months old. Exclusively breast fed. Most of intern year was inpatient 16 hour days	Family Medicine		White		No, Not Spanish/Hispanic	1	Married
68	180	False	R_4UBzVKAfCYBMi7D	Yes	Yes	Residency		Family Medicine		White		No, Not Spanish/Hispanic	2	Married	2016	Vaginally and not induced	38	Yes	13	Greater than 8 months	No	13	12
45	286	False	R_1F3drHYLNVJwH2z	Yes	Yes	Medical school		Family Medicine		White		No, Not Spanish/Hispanic	2	Married	2016	Vaginally and induced	40	Yes
45	63	False	R_3QKn0DCITiHuxCT	Yes	Yes	Academic position		Pediatrics		White		No, Not Spanish/Hispanic	2	Married	2020	Vaginally and induced	37	Yes
7	9	False	R_3GwjWzbpfrTwDSe	Yes	Yes
68	129	False	R_3m9PgzZ4wI1mzjN	Yes	Yes	Private Practice position		Pediatrics		White			1	Married	2018	An unplanned or emergency cesarean	39	Yes	Still breastfeeding	Greater than 8 months	Yes	Still breastfeeding	9
68	239	False	R_11gRFqYapvFgHqh	Yes	Yes	Private Practice position		Emergency Medicine		White		No, Not Spanish/Hispanic	3	Married	2016	An unplanned or emergency cesarean	35	Yes	26	Greater than 8 months	Yes	26	12
7	12	False	R_vi8ZUZViHfsOYCZ	Yes	Yes
7	41	False	R_3lsoC2YY21Fqo3T	Yes	Yes
34	282	False	R_3ijMHzGKq27tfaX	Yes	Yes	Residency		Pediatrics		Other, please write down		Other Spanish or Hispanic	1	Married
68	240	False	R_2B4h5SaUZ422wPO	Yes	Yes	Other	Community Health Primary Care	Internal Medicine - Pediatrics		White		No, Not Spanish/Hispanic	1	Married	2017	Vaginally and induced	40	Yes	29	Greater than 8 months	Yes	29 months when weaned	24
7	6	False	R_26meT7dn0CIXnYT	Yes	Yes
7	7	False	R_1fgajnFwYUZ5Ok0	Yes	Yes
45	391	False	R_5sZUsPaaFbHjPb3	Yes	Yes	Residency		Pediatrics		White		No, Not Spanish/Hispanic	2	Married	2020	Vaginally and not induced	39	Yes
68	195	False	R_bQkyE7Ax4OfJVAd	Yes	Yes	Residency		Obstetrics and Gynecology		White		No, Not Spanish/Hispanic	2	Married	2017	Vaginally and induced	40	Yes	18 months	Greater than 8 months	Yes	18	9
68	350	False	R_vZxDknM2TaQtSnL	Yes	Yes	Hospitalists		Emergency Medicine		White		No, Not Spanish/Hispanic	2	Married	2018	Vaginally and induced	39	Yes	12	Greater than 8 months	Yes	10 months	12
68	199	False	R_1F8IcYILd04yEBc	Yes	Yes	Private Practice position		Family Medicine		White		No, Not Spanish/Hispanic	1	Married	2019	Vaginally and induced	37.6	Yes	Still breastfeeding at 23 months	6 months	Yes	Still breastfeeding	20
68	218	False	R_pxCvUI5hlMw9Fuh	Yes	Yes	Residency		Family Medicine		White			2	Married	2017	Vaginally and not induced	38	Yes	15 month	Greater than 8 months	Yes		6
7	72	False	R_2c75r5avyEJozvW	Yes	Yes
68	197	False	R_5mYM2jIz9wfMTL3	Yes	Yes	Private Practice position		Pediatrics		White		No, Not Spanish/Hispanic	3	Married	2020	Vaginally and induced	36	Yes	Still breastfeeding	Greater than 8 months	Yes	Still breastfeeding	5
7	7	False	R_1rqVzUV4uevKoa2	Yes	Yes
59	323	False	R_31Z37Hie7edeOWI	Yes	Yes	Residency		Emergency Medicine		White		No, Not Spanish/Hispanic	1	Married	2019	Vaginally and induced	39	Yes	7 months	6 months	No
68	245	False	R_2ALwwlDEaEQgZAy	Yes	Yes	Academic position		Family Medicine		Other, please write down	Asian + Caucasian	No, Not Spanish/Hispanic	1	Married	2018	An unplanned or emergency cesarean	39	Yes	20	5 months	Yes	20 mo	11
45	80	False	R_2SCP8VHTMuYDCdN	Yes	Yes	Residency		Pediatrics		White		No, Not Spanish/Hispanic	2	Married	2017	Vaginally and not induced	42	Yes
45	75	False	R_1dHrgsPiWXAtlyu	Yes	Yes	Private Practice position		Obstetrics and Gynecology		White		No, Not Spanish/Hispanic	1	Never Married	2020	Vaginally and induced	37	Yes
45	4435	False	R_1MYb3nkdZmOUOSc	Yes	Yes	Residency		Obstetrics and Gynecology		White		No, Not Spanish/Hispanic	1	Married	2020	An unplanned or emergency cesarean	38	Yes
34	136	False	R_2VlLDuTmzIxrJUV	Yes	Yes	Private Practice position		Family Medicine		Other, please write down	Multi race	Puerto Rican	2	Married
68	154	False	R_2xyny52pKUbGJs0	Yes	Yes	Other	Emergency staff	Emergency Medicine		White			1	Married	2020	An unplanned or emergency cesarean	37	Yes	Still breastfeeding	Greater than 8 months	Yes	2 months	16
7	7	False	R_3EFutA6Bc2HeFiP	Yes	Yes
68	165	False	R_1jSOvjcPao6knhL	Yes	Yes	Private Practice position		Emergency Medicine		White		No, Not Spanish/Hispanic	1	Married	2020	Vaginally and induced	40	Yes	Still breastfeeding	3 months	Yes	Still breastfeeding	12
7	12	False	R_28Pb8zisSr4pckY	Yes	Yes
7	10	False	R_2OUb6hoM7Owp1rP	Yes	Yes
7	5	False	R_2tLmNwyHnTzPWyz	Yes	Yes
7	6	False	R_2TMhQ0HVY0A9hsu	Yes	Yes
68	310	False	R_32Qvn98Z2M9bDMd	Yes	Yes	Private Practice position		Family Medicine		White		No, Not Spanish/Hispanic	3	Married	2016	Vaginally and not induced	40	Yes	12	6 months	Yes		26
7	32249	False	R_22sGGSBNXZag5nr	Yes	Yes
45	69	False	R_1N8OD5xghG8bI5o	Yes	Yes	Residency		Family Medicine		Asian			1	Married	2021	Vaginally and not induced	40	Yes
68	274	False	R_1d1ecOSYk8nCIF6	Yes	Yes	Residency		Emergency Medicine		White		No, Not Spanish/Hispanic	3	Single	2019	Vaginally and induced	38	Yes	7	Less than 1 month	No	7	16
45	101	False	R_rfgEUBuMMkn41Ud	Yes	Yes	Fellowship		Pathology		White		No, Not Spanish/Hispanic	2	Married	2020	Vaginally and not induced	38	Yes
68	300	False	R_RUKo8wYE30aqg2B	Yes	Yes	Academic position		Internal Medicine		White		No, Not Spanish/Hispanic	3	Married	2000	Vaginally and induced	41	Yes	54	5 months	Yes	2.5 years	6
68	209	False	R_1rvjhYURcdqsoYH	Yes	Yes	Private Practice position		Surgery and Surgical subspecialties		White		No, Not Spanish/Hispanic	1	Married	2020	Vaginally and induced	41	Yes	Still breastfeeding			Still breastfeeding	9
59	170	False	R_2YD2TjQXYJl9Ev4	Yes	Yes	Private Practice position		Family Medicine		White		No, Not Spanish/Hispanic	1	Married	2019	Vaginally and not induced	41	Yes	Still breastfeeding	Greater than 8 months	Yes
5	4	False	R_3qyAu49mEfR6hL7	Yes
7	21	False	R_1LOkFHcQWspq9vY	Yes	Yes
45	97	False	R_3kvbmePm24VQbUn	Yes	Yes	Private Practice position		Family Medicine		Rather not say			2	Married	2016	Vaginally and not induced	41	Yes
68	270	False	R_3jVeuhIS4bCNaV3	Yes	Yes	Private Practice position		Preventive Medicine		Other, please write down	Mixed- black and white	No, Not Spanish/Hispanic	3	Married	2020	A planned cesarean	37	Yes	Still breastfeeding	Greater than 8 months	No	1 month	8
100	607	True	R_8GOOKwCZbPEA9JD	Yes	Yes	Fellowship		Internal Medicine	Infectious diseases	White		No, Not Spanish/Hispanic	3	Married	2009	Vaginally and not induced	41	Yes	21	6 months	Yes	21 months	8	0-6 months,7-12 months		0-3 months,4-6 months,7-12 months	0-3 months,4-6 months,7-12 months								0-3 months,4-6 months,7-12 months		0-3 months,4-6 months,7-12 months			0-3 months,4-6 months,7-12 months		Your husband or partner	It was commonly done in my family,Sleeping with my baby helped the baby or me to sleep better,To breastfeed,To be close or bond	Not applicable, I brought my baby to bed with me	Greater than 12 months	No	No
68	204	False	R_1hX1sDUSPvlF51T	Yes	Yes	Private Practice position		Family Medicine		White		No, Not Spanish/Hispanic	1	Domestic Partnership	2020	A planned cesarean	39	Yes	Still breastfeeding	Greater than 8 months	Yes	Still BF	36
7	23	False	R_ZC9UQehvcPmx6N3	Yes	Yes
45	134	False	R_RfQd9ROfkg50cLf	Yes	Yes	Private Practice position		Obstetrics and Gynecology		Asian		No, Not Spanish/Hispanic	2	Married	2016	Vaginally and not induced	39	Yes
100	228	True	R_1Ojh68bQjwS6K9D	Yes	Yes	Academic position		Anesthesiology		Asian		No, Not Spanish/Hispanic	2	Married	2020	A planned cesarean	39	Yes	still breastfeeding	Greater than 8 months	No	5 months	12	0-6 months,7-12 months		0-3 months	4-6 months,7-12 months						0-3 months,4-6 months,7-12 months				4-6 months,7-12 months		0-3 months	4-6 months,7-12 months	0-3 months	Your husband or partner,Your other child or children	Sleeping with my baby helped the baby or me to sleep better	Not applicable, I brought my baby to bed with me	My baby is still sleeping in the same room	Yes	No
100	376	True	R_1dcz8X9CoKGcazC	Yes	Yes	Fellowship		Other	Nephrology	Asian		No, Not Spanish/Hispanic	4	Married	2011	Vaginally and induced	40	Yes	12	Greater than 8 months	Yes	1	12	0-6 months,7-12 months			0-3 months,4-6 months,7-12 months			0-3 months			0-3 months,4-6 months,7-12 months				0-3 months,4-6 months,7-12 months			0-3 months,4-6 months,7-12 months		Your husband or partner	It was commonly done in my family,Sleeping with my baby helped the baby or me to sleep better,I though it was safer if my baby slept with me or us,To breastfeed,To be close or bond,To comfort when fussy,To comfort when sick		Greater than 12 months	Yes	No
7	27	False	R_3qk5KVjJNSSvZJe	Yes	Yes
100	323	True	R_VOy12SpApF9szW9	Yes	Yes	Academic position		Pediatrics		Asian		No, Not Spanish/Hispanic		Married		An unplanned or emergency cesarean	39	Yes	Still breastfeeding	Greater than 8 months	Yes	Still breastfeeding	12	0-6 months,7-12 months			4-6 months,7-12 months			0-3 months			0-3 months,4-6 months,7-12 months				0-3 months,4-6 months,7-12 months			0-3 months,4-6 months,7-12 months		Your husband or partner,No one else	To breastfeed,To comfort when fussy	I thought it was safer if my baby did not sleep with me or us	My baby is still sleeping in the same room	Yes	No
100	251	True	R_31N6XB1FaWUuWaU	Yes	Yes	Academic position		Obstetrics and Gynecology		Black or African American		No, Not Spanish/Hispanic	1	Married	2019	An unplanned or emergency cesarean	39.1	Yes	12	Greater than 8 months	Yes	9	12	7-12 months	7-12 months														0-3 months,4-6 months,7-12 months					We woke each other up, or baby woke me or others in the bed,I thought it was safer if my baby did not sleep with me or us	1 month		No
45	69	False	R_XpRKEEeyjJYmL29	Yes	Yes	Residency		Anesthesiology		Asian		No, Not Spanish/Hispanic	1	Married	2017	Vaginally and not induced	39	Yes
45	87	False	R_w14M443sBGneIrT	Yes	Yes	Fellowship		Medical Genetics					1	Married	2017	Vaginally and induced	39	Yes
7	16	False	R_210xy0gV3jEY9WI	Yes	Yes
5	5	False	R_1Qm8MaYYJLdDi4w	Yes
5	5	False	R_1E0QFAcUS149CDv	Yes
5	5	False	R_3GAR5H4NpfQd9QC	Yes
7	8	False	R_2zvgtEwse2dzlYF	Yes	Yes
45	7171	False	R_1FJ7ydG0tTkCLOV	Yes	Yes	Academic position		Obstetrics and Gynecology		White		Mexican	2	Married	1995	A planned cesarean	39	Yes
7	18	False	R_W2HgFVYQZ7nEo25	Yes	Yes
45	105	False	R_DqoDNb0Ir7Uo2QN	Yes	Yes	Medical school		Obstetrics and Gynecology		White		No, Not Spanish/Hispanic	2	Married	2019	Vaginally and not induced	38	Yes
100	286	True	R_1GwVY34nHfLtEDV	Yes	Yes	Private Practice position		Obstetrics and Gynecology		Black or African American		No, Not Spanish/Hispanic	3	Married	2011	Vaginally and not induced	39	Yes	14	Greater than 8 months	Yes	14 months	12	0-6 months,7-12 months		0-3 months,4-6 months,7-12 months													0-3 months,4-6 months,7-12 months					I thought it was safer if my baby did not sleep with me or us	10 months		No
100	245	True	R_2q7Vxmeo4xByiwU	Yes	Yes	Academic position		Pediatrics		White		No, Not Spanish/Hispanic	3	Married	2012	Vaginally and not induced	38	Yes	4 years old	Greater than 8 months	Yes		12	0-6 months,7-12 months		0-3 months	4-6 months,7-12 months						4-6 months,7-12 months		0-3 months		4-6 months,7-12 months	0-3 months		0-3 months,4-6 months,7-12 months		Your husband or partner	Sleeping with my baby helped the baby or me to sleep better,To breastfeed		Greater than 12 months	No	No
5	23	False	R_2QheskLr4XocciV	Yes
100	402	True	R_2QKfLKkGjSupmAn	Yes	Yes	Academic position		Obstetrics and Gynecology		White		No, Not Spanish/Hispanic	1	Married	2020	A planned cesarean	35	Yes	still bf (12 months currently)	Greater than 8 months	Yes	still bf	12	0-6 months	7-12 months						0-3 months,4-6 months								0-3 months,4-6 months,7-12 months					I thought it was safer if my baby did not sleep with me or us	4 months		No
100	798	True	R_3dLX6OrpR3sdayj	Yes	Yes	Academic position		Emergency Medicine		White		No, Not Spanish/Hispanic	1	Married	2018	Vaginally and induced	38	Yes	Still breastfeeding (30 months)	Greater than 8 months	Yes	Still breastfeeding	6	0-6 months,7-12 months		0-3 months,4-6 months,7-12 months							0-3 months,4-6 months,7-12 months						0-3 months,4-6 months,7-12 months		0-3 months,4-6 months,7-12 months	Your husband or partner	Not applicable, I did not bring my baby to bed with me	I thought it was safer if my baby did not sleep with me or us	My baby is still sleeping in the same room		No
100	386	True	R_28NcsSGbL5C8Iww	Yes	Yes	Residency		Obstetrics and Gynecology		White		No, Not Spanish/Hispanic	1	Married	2012	Vaginally and induced	37.6	Yes	6	4 months	Yes	Never latched well	6	0-6 months	7-12 months					0-3 months			0-3 months				0-3 months	4-6 months	7-12 months		0-3 months	Your husband or partner	Not applicable, I did not bring my baby to bed with me	We woke each other up, or baby woke me or others in the bed,I thought it was safer if my baby did not sleep with me or us,I thought it would be too hard to get my baby to sleep in a crib when he or she was older	4 months	No	No
100	7	True	R_2ZPOduT9TEoru7k	No
100	303	True	R_3EGIGBs9veytrq1	Yes	Yes	Academic position		Urology	Gynecologic Oncology	White		No, Not Spanish/Hispanic	2	Married	2009	Vaginally and induced	41	Yes	12	Greater than 8 months	Yes	1yr	16		0-6 months,7-12 months														0-3 months,4-6 months,7-12 months					We woke each other up, or baby woke me or others in the bed,I thought it was safer if my baby did not sleep with me or us	1 month		No
7	12	False	R_2ZCxY2azbSK3w8s	Yes	Yes
45	160	False	R_3g8fr4dhaAtzpkh	Yes	Yes	Other	Adjunct Academic position; Federal government employee	Obstetrics and Gynecology		White		No, Not Spanish/Hispanic	2	Married	2017	Vaginally and not induced	39	Yes
100	632	True	R_2uwgRlnngNJc9xo	Yes	Yes	Residency		Neurology		White		No, Not Spanish/Hispanic	2	Married	2018	Vaginally and induced	39	Yes	13	Less than 1 month	No	12 weeks	8	0-6 months	7-12 months	4-6 months					0-3 months		0-3 months,4-6 months				0-3 months,4-6 months			0-3 months,4-6 months		Your husband or partner	Not applicable, I did not bring my baby to bed with me	I thought it was safer if my baby did not sleep with me or us,A doctor or nurse advised not sleeping with my baby	7 months		No
100	13	True	R_2ClXbY6NcWP3R4M	Yes	No
100	450	True	R_3PFEOPVAOh9yCqc	Yes	Yes	Medical school		Family Medicine		White		No, Not Spanish/Hispanic	2	Married	2016	Vaginally and induced	41	Yes	18	3 months	No	8 weeks	4	0-6 months,7-12 months		0-3 months,4-6 months,7-12 months	0-3 months,4-6 months,7-12 months				0-3 months					0-3 months,4-6 months,7-12 months		0-3 months,4-6 months,7-12 months		0-3 months,4-6 months,7-12 months	0-3 months,4-6 months,7-12 months	Your husband or partner	Sleeping with my baby helped the baby or me to sleep better,To breastfeed,To comfort when fussy	I thought it was safer if my baby did not sleep with me or us,A doctor or nurse advised not sleeping with my baby,I thought it would be too hard to get my baby to sleep in a crib when he or she was older	Greater than 12 months	No	Yes
100	576	True	R_BRhjShqF7UXK5MZ	Yes	Yes	Residency		Surgery and Surgical subspecialties		Other, please write down	Mixed-race; black and white	Other Spanish or Hispanic	1	Married	2020	Vaginally and induced	40.3	Yes	Still breastfeeding	6 months	Yes	Still breastfeeding		0-6 months,7-12 months		4-6 months,7-12 months	4-6 months,7-12 months								4-6 months	7-12 months		0-3 months,4-6 months,7-12 months		4-6 months,7-12 months		Your husband or partner	Sleeping with my baby helped the baby or me to sleep better,To breastfeed,To comfort when fussy			No	No
59	127	False	R_3htBSEpv2GrAiSw	Yes	Yes	Residency		Family Medicine		White		No, Not Spanish/Hispanic	1	Married	2021	An unplanned or emergency cesarean	39	Yes	Still breastfeeding
100	7	True	R_2dFpmB7TAFVS2GC	No
7	3592	False	R_3MyBn5T1JgejKfn	Yes	Yes
100	539	True	R_3iRqpUMgqgk0iUQ	Yes	Yes	Residency		Pediatrics		White		No, Not Spanish/Hispanic	2	Married	2005	Vaginally and induced	37	Yes	9 months	1 month	No	9 months	6	0-6 months	0-6 months,7-12 months								0-3 months						0-3 months,4-6 months,7-12 months					It was not commonly done in my family,I thought it was safer if my baby did not sleep with me or us,A doctor or nurse advised not sleeping with my baby,Other	Less than 1 month		No
100	471	True	R_2e8aa7XAJuYbtBr	Yes	Yes	Academic position		Other	Orthopedic surgery	White		No, Not Spanish/Hispanic	2	Married	2018	Vaginally and induced	40	Yes	13	5 months	Yes	13 months	12	0-6 months	7-12 months	0-3 months	0-3 months	0-3 months	0-3 months	0-3 months	0-3 months	0-3 months	0-3 months	0-3 months	0-3 months	4-6 months	0-3 months	7-12 months	4-6 months	0-3 months	0-3 months	Your husband or partner	Sleeping with my baby helped the baby or me to sleep better,To breastfeed	I thought it was safer if my baby did not sleep with me or us,A doctor or nurse advised not sleeping with my baby,I thought it would be too hard to get my baby to sleep in a crib when he or she was older	10 months	No	No
100	455	True	R_D65aZ36QWGpjNHb	Yes	Yes	Private Practice position		Pediatrics		White		No, Not Spanish/Hispanic	3	Married	2006	Vaginally and not induced	39	Yes	18	6 months	Yes	18 months	8		7-12 months	4-6 months,7-12 months					0-3 months					0-3 months		0-3 months	4-6 months,7-12 months		0-3 months	Your husband or partner	To breastfeed	I thought it was safer if my baby did not sleep with me or us	4 months		No
100	1504	True	R_Du83LnaKIHGcYYp	Yes	Yes	Fellowship		Surgery and Surgical subspecialties		White		Cuban	2	Married	2019	An unplanned or emergency cesarean	38	Yes	11	Greater than 8 months	No	11 months	12	0-6 months	7-12 months	7-12 months	0-3 months,4-6 months						0-3 months	4-6 months	7-12 months	7-12 months	0-3 months,4-6 months	7-12 months		0-3 months,4-6 months	7-12 months	Your husband or partner	Sleeping with my baby helped the baby or me to sleep better,To breastfeed	I thought it would be too hard to get my baby to sleep in a crib when he or she was older	9 months	No	No
100	372	True	R_2V1QnjVnB9J8Vs8	Yes	Yes	Academic position		Other	Adult pulmonary/critical care	White		No, Not Spanish/Hispanic	1	Married	2017	An unplanned or emergency cesarean	39.2	Yes	Still breastfeeding	2 months	Yes	Still breastfeeding	12	0-6 months	7-12 months	4-6 months					0-3 months								0-3 months,4-6 months,7-12 months		0-3 months,4-6 months,7-12 months	Your husband or partner	Not applicable, I did not bring my baby to bed with me	It was not commonly done in my family,I thought it was safer if my baby did not sleep with me or us	6 months		No
100	642	True	R_6EF6O8S0h9JcoHn	Yes	Yes	Private Practice position		Obstetrics and Gynecology		White		No, Not Spanish/Hispanic	2	Married	2020	Vaginally and not induced	39.5	Yes	2 months	Less than 1 month	No	2 wks	12	0-6 months	0-6 months	0-3 months,4-6 months,7-12 months					0-3 months								0-3 months	0-3 months		Your husband or partner	To breastfeed,To be close or bond,To comfort when fussy	We woke each other up, or baby woke me or others in the bed,I thought it was safer if my baby did not sleep with me or us,I thought it would be too hard to get my baby to sleep in a crib when he or she was older	2 months	Yes	Yes
100	2532	True	R_3HFY9SSDDZx5AXv	Yes	Yes	Fellowship		Other	Urogynecology/Female pelvic medicine and reconstructive surgery	Asian		No, Not Spanish/Hispanic	2	Married	2016	An unplanned or emergency cesarean	40	Yes	1 month	Less than 1 month	No	2weeks	8	0-6 months	0-6 months,7-12 months	0-3 months,4-6 months													0-3 months,4-6 months,7-12 months					I thought it was safer if my baby did not sleep with me or us	5 months		No
100	594	True	R_YXH5DpQ0bXjtHl7	Yes	Yes	Residency		Family Medicine		Rather not say		Mexican American	2	Married	2014	A planned cesarean	39	Yes	15	1 month	No	Didn’t latch from week 1 to about 3 months; then self weaned around 15 mi	5	0-6 months,7-12 months		0-3 months,4-6 months	7-12 months				0-3 months		0-3 months,4-6 months,7-12 months				7-12 months	0-3 months,4-6 months		7-12 months	0-3 months,4-6 months	Your husband or partner	Sleeping with my baby helped the baby or me to sleep better,To breastfeed,To bottle feed,To comfort when fussy	I thought it was safer if my baby did not sleep with me or us	My baby is still sleeping in the same room	Yes	Yes
100	313	True	R_12QoorFIYZhtiOS	Yes	Yes	Residency		Pediatrics		Rather not say		No, Not Spanish/Hispanic	1	Married	2020	Vaginally and induced	40	Yes	Still breastfeeding	5 months	No	Still breastfeeding	6	0-6 months		0-3 months,4-6 months													0-3 months,4-6 months					I thought it was safer if my baby did not sleep with me or us			No
100	494	True	R_2PuSV1s3DCVZSg4	Yes	Yes	Academic position		Obstetrics and Gynecology		White		No, Not Spanish/Hispanic	2	Married	2018	A planned cesarean	39	Yes	12 months	Greater than 8 months	Yes	12 months	16	0-6 months,7-12 months			7-12 months			0-3 months,4-6 months			0-3 months,4-6 months,7-12 months				0-3 months,4-6 months,7-12 months			0-3 months,4-6 months,7-12 months		No one else	To breastfeed	Not applicable, I brought my baby to bed with me	12 months	No	No
100	345	True	R_2R8GGF4iCeFWJIB	Yes	Yes	Residency		Pediatrics		White		No, Not Spanish/Hispanic	5	Married	1988	Vaginally and not induced	39	Yes	38	8 months	Yes	38 months	6	0-6 months,7-12 months			0-3 months,4-6 months,7-12 months								0-3 months,4-6 months	7-12 months		0-3 months,4-6 months,7-12 months		0-3 months,4-6 months,7-12 months		Your husband or partner	Sleeping with my baby helped the baby or me to sleep better,To breastfeed,To be close or bond	Not applicable, I brought my baby to bed with me	Greater than 12 months	No	No
100	567	True	R_pAHYSCCJ2zAiLux	Yes	Yes	Residency	very isolating time - no family in town to help or be with during my brief 6 weeks of maternity leave (all friends and spouse were residents and so at work).	Pediatrics		White		No, Not Spanish/Hispanic	2	Married	1994	Vaginally and not induced	40	Yes	13	5 months	Yes	Odd question - weaned at 13 months	6	0-6 months	7-12 months	0-3 months,4-6 months,7-12 months										0-3 months			0-3 months		0-3 months,4-6 months,7-12 months	Your husband or partner	To breastfeed	I thought it was safer if my baby did not sleep with me or us	8 months		No
100	843	True	R_3ELnR1vk9aufS0s	Yes	Yes	Residency		Pediatrics		White		No, Not Spanish/Hispanic	2	Married	2007	An unplanned or emergency cesarean	37	Yes	10	6 months	No	10 months	8		0-6 months,7-12 months						0-3 months,4-6 months,7-12 months								0-3 months,4-6 months,7-12 months		0-3 months,4-6 months,7-12 months	Your husband or partner	Not applicable, I did not bring my baby to bed with me	I thought it was safer if my baby did not sleep with me or us	1 month		No
100	364	True	R_1JKGM4X9Eg8mHqJ	Yes	Yes	Academic position		Pediatrics		White			3	Married	2011	Vaginally and not induced	40	Yes	34	6 months	Yes	34 months	22	0-6 months,7-12 months			0-3 months,4-6 months,7-12 months			0-3 months			0-3 months,4-6 months,7-12 months				0-3 months,4-6 months,7-12 months			0-3 months,4-6 months,7-12 months		No one else	It was commonly done in my family,Sleeping with my baby helped the baby or me to sleep better,To breastfeed,To comfort when fussy		Greater than 12 months	Yes	No
100	1552	True	R_3j1klZR8ULHmyla	Yes	Yes	Residency		Pediatrics		White		No, Not Spanish/Hispanic	2	Married	2017	Vaginally and not induced	38	Yes	14	Greater than 8 months	No	14 months	9	0-6 months	7-12 months	4-6 months,7-12 months					0-3 months								0-3 months,4-6 months,7-12 months				Not applicable, I did not bring my baby to bed with me	Not applicable, I brought my baby to bed with me	6 months		No
100	348	True	R_2ruQW9M7y8jvhGM	Yes	Yes	Residency		Pediatrics		Asian		No, Not Spanish/Hispanic	2	Married	2015	Vaginally and induced	41	Yes	37 (but still breastfeeding, did tandem)	6 months	Yes	37 months	12	0-6 months	7-12 months	0-3 months,4-6 months,7-12 months										0-3 months,4-6 months,7-12 months			0-3 months,4-6 months,7-12 months		0-3 months,4-6 months,7-12 months	Your husband or partner	To breastfeed	I thought it was safer if my baby did not sleep with me or us	5 months		No
100	432	True	R_3nHJiiksuJ2hFlC	Yes	Yes	Fellowship		Pediatrics		White		No, Not Spanish/Hispanic	1	Married	2019	An unplanned or emergency cesarean	36	Yes	11	Greater than 8 months	No	11	8	0-6 months	7-12 months						0-3 months,4-6 months								0-3 months,4-6 months,7-12 months		0-3 months	Your husband or partner	Not applicable, I did not bring my baby to bed with me		7 months		No
100	385	True	R_3gE0XsJta3ZdKYF	Yes	Yes	Academic position		Obstetrics and Gynecology		White			2	Married	2014	Vaginally and not induced	38	Yes	24	Greater than 8 months	Yes	24 months	12	0-6 months			0-3 months,4-6 months,7-12 months						0-3 months,4-6 months,7-12 months				0-3 months,4-6 months,7-12 months			0-3 months,4-6 months,7-12 months		Your husband or partner	Sleeping with my baby helped the baby or me to sleep better,To breastfeed	Not applicable, I brought my baby to bed with me	Greater than 12 months	Yes	No
100	513	True	R_2ZJKjHKchv2cjqE	Yes	Yes	Other	Community Health Center	Pediatrics		Black or African American		No, Not Spanish/Hispanic	2	Married	2003	Vaginally and not induced	37	Yes	8	6 months	No	8	16	0-6 months		0-3 months,4-6 months					0-3 months								0-3 months,4-6 months,7-12 months		0-3 months,4-6 months,7-12 months		To breastfeed		7 months		No
100	545	True	R_30kkKyu9U0482CV	Yes	Yes	Hospitalists		Pediatrics		White		No, Not Spanish/Hispanic	2	Married	2011	An unplanned or emergency cesarean	41	Yes	15	6 months	Yes	15 mo	8	0-6 months,7-12 months		4-6 months,7-12 months				0-3 months						0-3 months,4-6 months,7-12 months	0-3 months,4-6 months,7-12 months				0-3 months,4-6 months,7-12 months	Your husband or partner	To breastfeed	I thought it was safer if my baby did not sleep with me or us	12 months	No	No
100	1527	True	R_2E5iJdxy3gkmTSA	Yes	Yes	Other	was moving across country from CA to PA, changing private practice, very different practice culture	Pediatrics		White		No, Not Spanish/Hispanic	3	Married	2007	Vaginally and induced	39	Yes	28	Greater than 8 months	Yes	28months	12	0-6 months	7-12 months	4-6 months,7-12 months					0-3 months				7-12 months	0-3 months,4-6 months	0-3 months,4-6 months,7-12 months			7-12 months	0-3 months,4-6 months	No one else	To breastfeed,To comfort when fussy,To comfort when sick	It was not commonly done in my family,I thought it was safer if my baby did not sleep with me or us,A doctor or nurse advised not sleeping with my baby,I thought it would be too hard to get my baby to sleep in a crib when he or she was older	5 months	Yes	No
100	472	True	R_1gwNUrWYLZHEuMA	Yes	Yes	Private Practice position		Other	Infectious Diseases	White		No, Not Spanish/Hispanic	2	Married	2016	Vaginally and induced	38	Yes	42	6 months	Yes	3.5 years	20	0-6 months	7-12 months		7-12 months				0-3 months,4-6 months		0-3 months		4-6 months,7-12 months		0-3 months,4-6 months,7-12 months			0-3 months,4-6 months,7-12 months		Your husband or partner	Sleeping with my baby helped the baby or me to sleep better,To breastfeed,To be close or bond,To comfort when fussy,To comfort when sick	Not applicable, I brought my baby to bed with me	4 months	Yes	No
100	655	True	R_2SAZ56o6UIRgwaV	Yes	Yes	Private Practice position		Obstetrics and Gynecology		White		No, Not Spanish/Hispanic	4	Domestic Partnership	2012	Vaginally and not induced	37.5	Yes	8 months	Less than 1 month	Yes	3 month	6	0-6 months,7-12 months		0-3 months	4-6 months,7-12 months						0-3 months,4-6 months,7-12 months				0-3 months,4-6 months,7-12 months			0-3 months,4-6 months,7-12 months		Your husband or partner	Sleeping with my baby helped the baby or me to sleep better,To breastfeed,To bottle feed,To be close or bond,To comfort when fussy,To comfort when sick	Not applicable, I brought my baby to bed with me	Greater than 12 months	No	Yes
100	375	True	R_0jPQ2O9HPnKp9jX	Yes	Yes	Residency		Obstetrics and Gynecology		White		No, Not Spanish/Hispanic	3	Married	1987	Vaginally and not induced	40	Yes	1	1 month	No	never stopped latching	5	0-6 months	7-12 months	4-6 months,7-12 months	0-3 months				0-3 months		0-3 months	4-6 months	4-6 months	7-12 months	0-3 months	4-6 months,7-12 months		0-3 months,4-6 months,7-12 months		Your husband or partner	Sleeping with my baby helped the baby or me to sleep better,I though it was safer if my baby slept with me or us,To breastfeed,To be close or bond,To comfort when fussy,To comfort when sick	Not applicable, I brought my baby to bed with me	12 months	No	No
100	434	True	R_1QAaEXK3MeaUT0y	Yes	Yes	Residency		Pediatrics		White		No, Not Spanish/Hispanic	3	Married	2007	Vaginally and not induced	40	Yes	21	1 month	No	21 months	9	0-6 months	7-12 months	4-6 months,7-12 months				0-3 months		0-3 months			0-3 months,4-6 months,7-12 months	0-3 months	0-3 months,4-6 months	7-12 months			0-3 months,4-6 months,7-12 months	Your husband or partner	To breastfeed,To comfort when fussy	We woke each other up, or baby woke me or others in the bed,I thought it was safer if my baby did not sleep with me or us,I thought it would be too hard to get my baby to sleep in a crib when he or she was older	2 months	No	No
100	908	True	R_1FLl3uByUA6owiP	Yes	Yes	Residency	I gave birth to my first child in Oct of my 2nd year in residency. Stress began even before birth when they scheduled me for a CCU rotation at 36 weeks with 24 hour calls. They also scheduled me for ER shifts right after birth claiming, "you aren't going to sleep with a newborn anyway." None of the chief residents had kids at the time and the program director waa a man. I had to come back after 6…	Internal Medicine	Geriatrics	Other, please write down	I do not ascribe to boxes	No, Not Spanish/Hispanic	3	Married	2010	A planned cesarean	39	Yes	1.5	Less than 1 month	No	0	6	0-6 months						0-3 months			0-3 months				0-3 months			0-3 months		Your husband or partner,Other people	Sleeping with my baby helped the baby or me to sleep better,To breastfeed,To bottle feed,To be close or bond,To comfort when fussy		4 months		No
100	3681	True	R_2TnsAfRL5IMkuYj	Yes	Yes	Other	Outpatient clinic	Pediatrics		Asian			2	Married	2016	Vaginally and not induced	41	Yes	14	8 months	No	14 months	16	0-6 months							0-3 months,4-6 months		0-3 months,4-6 months						0-3 months,4-6 months,7-12 months		0-3 months,4-6 months,7-12 months	Your husband or partner	Not applicable, I did not bring my baby to bed with me	I thought it was safer if my baby did not sleep with me or us	7 months		No
68	470	False	R_qQHCCsqLUqkMXPH	Yes	Yes	Residency		Family Medicine		White		No, Not Spanish/Hispanic	2	Married	2016	Vaginally and induced	42	Yes	12	Less than 1 month	Yes	18mo	6
100	749	True	R_3HhKnGYqSLgjiiw	Yes	Yes	Hospitalists		Internal Medicine - Pediatrics		White			1	Married	2006	A planned cesarean	37	Yes	11.7 months	4 months	No	11.7 months	12	0-6 months	0-6 months,7-12 months						0-3 months					0-3 months		0-3 months,4-6 months,7-12 months		7-12 months	0-3 months,4-6 months	Your husband or partner	To breastfeed,To comfort when sick,Other	We woke each other up, or baby woke me or others in the bed,I thought it was safer if my baby did not sleep with me or us,I did not think the baby should sleep with me because I smoke, take sedative medicine or other reason,A doctor or nurse advised not sleeping with my baby	3 months	No	No
100	2498	True	R_2YaZXKsWe5fEGoq	Yes	Yes	Residency	Residency with first was probably most difficult, but having responsibilities for a school age son and a teenage niece at the birth of my second son in addition to the covid 19 pandemic made any amount of work including telemedicine very difficult	Family Medicine		Other, please write down	Multiracial/Latina	Puerto Rican	3	Married	2011 (most recent baby was 2020)	An unplanned or emergency cesarean	40	Yes	51	5 months	No	Over 4 years old	16	0-6 months,7-12 months		4-6 months	7-12 months				0-3 months		0-3 months,4-6 months		7-12 months			0-3 months,4-6 months,7-12 months		0-3 months,4-6 months,7-12 months		Your husband or partner,No one else	Sleeping with my baby helped the baby or me to sleep better,I though it was safer if my baby slept with me or us,To breastfeed,To be close or bond,To comfort when sick	It was not commonly done in my family,We woke each other up, or baby woke me or others in the bed,I thought it was safer if my baby did not sleep with me or us	6 months	No	Yes
100	1409	True	R_ywJmhkv18BFezst	Yes	Yes	Academic position		Pediatrics		White			2	Married	1983	Vaginally and not induced	40	Yes	12	6 months	Yes	One year-Mother-led weaning.	8	0-6 months	7-12 months						4-6 months					7-12 months			0-3 months,4-6 months,7-12 months		0-3 months,4-6 months	Your husband or partner	Not applicable, I did not bring my baby to bed with me	A doctor or nurse advised not sleeping with my baby	7 months		Yes
100	325	True	R_2tbQUNOIM9oBBXc	Yes	Yes	Private Practice position		Family Medicine		White		No, Not Spanish/Hispanic	2	Married	1990	Vaginally and induced	41	Yes	4	2 months	No	4 months	8	0-6 months,7-12 months			0-3 months,4-6 months,7-12 months						0-3 months,4-6 months,7-12 months				0-3 months,4-6 months,7-12 months			0-3 months,4-6 months,7-12 months		Your husband or partner	Sleeping with my baby helped the baby or me to sleep better,I though it was safer if my baby slept with me or us,To breastfeed,To be close or bond,To comfort when fussy		Greater than 12 months	No	Yes
100	437	True	R_xGGFMZPj0D3Xptf	Yes	Yes	Academic position	Balancing teaching and very full panel of patients	Internal Medicine - Pediatrics		White		No, Not Spanish/Hispanic	2	Married	2015	An unplanned or emergency cesarean	39	Yes	10 months	Less than 1 month	Yes	8 months	12	0-6 months	7-12 months	0-3 months,4-6 months		0-3 months			0-3 months				0-3 months	0-3 months		0-3 months,4-6 months		0-3 months	4-6 months,7-12 months	No one else	Sleeping with my baby helped the baby or me to sleep better,To comfort when fussy	Not applicable, I brought my baby to bed with me	6 months	No	Yes
100	8286	True	R_yWSNTZ3PAj96uit	Yes	Yes	Academic position		Obstetrics and Gynecology		White		No, Not Spanish/Hispanic	1	Married	2020	Vaginally and induced	39	Yes	6	Less than 1 month	Yes	0	12	0-6 months	0-6 months,7-12 months														0-3 months,4-6 months					I thought it was safer if my baby did not sleep with me or us,A doctor or nurse advised not sleeping with my baby	Less than 1 month		Yes
100	528	True	R_1mOFnETv1vUuu15	Yes	Yes	Residency		Pediatrics		White		No, Not Spanish/Hispanic	3	Married	2012	Vaginally and not induced	40	Yes	42 months	6 months	Yes	42 months	5	0-6 months,7-12 months		0-3 months,4-6 months,7-12 months	0-3 months,4-6 months,7-12 months		0-3 months						0-3 months,4-6 months,7-12 months	0-3 months,4-6 months,7-12 months	0-3 months,4-6 months,7-12 months			0-3 months,4-6 months,7-12 months	0-3 months,4-6 months,7-12 months	Your husband or partner	Sleeping with my baby helped the baby or me to sleep better,To breastfeed	I thought it was safer if my baby did not sleep with me or us	12 months	Yes	No
68	360	False	R_egqaEBrMOuVo1MZ	Yes	Yes	Residency		Pediatrics		White		No, Not Spanish/Hispanic	2	Married	1989	Vaginally and not induced	41	Yes	2 months	Less than 1 month	No		6
100	734	True	R_oXJxEpo5LYg4kXT	Yes	Yes	Private Practice position		Family Medicine		White			2	Married	2012	Vaginally and not induced	38	Yes	42	5 months	Yes	42 months	20	0-6 months,7-12 months			0-3 months,4-6 months,7-12 months				0-3 months		0-3 months,4-6 months,7-12 months		0-3 months,4-6 months,7-12 months		4-6 months,7-12 months	0-3 months		0-3 months,4-6 months,7-12 months		Your husband or partner	Sleeping with my baby helped the baby or me to sleep better,To breastfeed,To comfort when fussy,Other	Not applicable, I brought my baby to bed with me,I thought it was safer if my baby did not sleep with me or us	Greater than 12 months	Yes	No
100	413	True	R_24nOJu3UAuqrMCm	Yes	Yes	Residency		Pediatrics		White		No, Not Spanish/Hispanic	2	Married	2004	An unplanned or emergency cesarean	37	Yes	9 months	6 months	No	9 months - he was walking and didn't have the patience	4	0-6 months	7-12 months	7-12 months					0-3 months,4-6 months					0-3 months		0-3 months	4-6 months,7-12 months	0-3 months	4-6 months	Your husband or partner,No one else	To breastfeed,To comfort when fussy,To comfort when sick	I thought it was safer if my baby did not sleep with me or us	6 months	Yes	Yes
70	320	False	R_x3LwzYdUCTsiD8l	Yes	Yes	Residency		Obstetrics and Gynecology		White		No, Not Spanish/Hispanic	3	Married	2015	Vaginally and not induced	39	Yes	13	8 months	Yes	13 months	4
100	497	True	R_3soVY3iS8pCvurz	Yes	Yes	Private Practice position		Pediatrics		White		No, Not Spanish/Hispanic	2	Married	1989	Vaginally and induced	40	Yes	9 months	1 month	No	9 months	6	0-6 months	0-6 months,7-12 months	4-6 months,7-12 months					0-3 months				0-3 months,4-6 months,7-12 months		4-6 months,7-12 months	0-3 months		4-6 months,7-12 months	0-3 months	Your husband or partner	Sleeping with my baby helped the baby or me to sleep better,To breastfeed	Not applicable, I brought my baby to bed with me	3 months	No	No
100	269	True	R_2zvZQxbMNWjstbE	Yes	Yes	Private Practice position		Anesthesiology		White		Mexican American	3	Married	2018	Vaginally and not induced	40	Yes	50	Greater than 8 months	Yes		8	0-6 months,7-12 months			0-3 months,4-6 months,7-12 months						0-3 months,4-6 months,7-12 months				0-3 months,4-6 months,7-12 months			0-3 months,4-6 months,7-12 months		Your husband or partner	It was commonly done in my family,Sleeping with my baby helped the baby or me to sleep better,To breastfeed,To be close or bond		Greater than 12 months	Yes	No
100	791	True	R_2V2RXjKoRbgTWtc	Yes	Yes	Residency		Family Medicine		White		No, Not Spanish/Hispanic	2	Married	2017 and 2020	Vaginally and not induced	39	Yes	35	6 months	Yes	Has not uet	4	0-6 months,7-12 months			7-12 months				0-3 months,4-6 months				7-12 months	0-3 months,4-6 months		7-12 months	0-3 months,4-6 months	7-12 months	0-3 months,4-6 months	Your husband or partner	Sleeping with my baby helped the baby or me to sleep better,I though it was safer if my baby slept with me or us,To breastfeed	I thought it was safer if my baby did not sleep with me or us	Greater than 12 months	Yes	Yes
100	364	True	R_3RmVrANRW4xYTCg	Yes	Yes	Academic position		Pediatrics		White		No, Not Spanish/Hispanic	2	Married	2011	Vaginally and induced	41	Yes	15	3 months	Yes	15 months	11		0-6 months,7-12 months										7-12 months			7-12 months	0-3 months,4-6 months	7-12 months	0-3 months,4-6 months	Your husband or partner	Sleeping with my baby helped the baby or me to sleep better	I thought it was safer if my baby did not sleep with me or us	2 months	No	Yes
100	439	True	R_0Hh1gRQJd5NNceR	Yes	Yes	Private Practice position		Obstetrics and Gynecology		White		No, Not Spanish/Hispanic	2	Married	2014	Vaginally and induced	37	Yes	Less than 1 month	Less than 1 month	No	1 week	2	0-6 months	7-12 months						0-3 months		0-3 months						0-3 months,4-6 months,7-12 months	0-3 months		Your husband or partner	Not applicable, I did not bring my baby to bed with me	I thought it was safer if my baby did not sleep with me or us	4 months		Yes
100	292	True	R_3NL18Kk5xB9O4VR	Yes	Yes	Fellowship		Obstetrics and Gynecology		White		No, Not Spanish/Hispanic	2	Married	1991	An unplanned or emergency cesarean	40	Yes	1 month	Less than 1 month	No	1 month	6		0-6 months,7-12 months																			I thought it was safer if my baby did not sleep with me or us,A doctor or nurse advised not sleeping with my baby	Less than 1 month		No
100	425	True	R_2ByX5xhey2vx60J	Yes	Yes	Residency		Pediatrics		White		No, Not Spanish/Hispanic	4	Married	2001	Vaginally and induced	41	Yes	8	6 months	No	8	4	0-6 months,7-12 months			0-3 months,4-6 months,7-12 months						0-3 months,4-6 months,7-12 months				0-3 months,4-6 months,7-12 months			0-3 months,4-6 months,7-12 months		Your husband or partner,No one else	Sleeping with my baby helped the baby or me to sleep better,To breastfeed,To be close or bond	Not applicable, I brought my baby to bed with me	Greater than 12 months	No	No
100	1505	True	R_2SHqQ4G7Yqz3pRc	Yes	Yes	Fellowship		Pediatrics		White		No, Not Spanish/Hispanic	1	Separated	1986	Vaginally and not induced	39	Yes	4	2 months	No	4-5 mos	6	0-6 months	7-12 months	4-6 months					0-3 months			4-6 months,7-12 months		0-3 months		0-3 months,4-6 months,7-12 months		0-3 months	4-6 months,7-12 months	No one else	To breastfeed,To comfort when fussy,To comfort when sick	We woke each other up, or baby woke me or others in the bed,I thought it was safer if my baby did not sleep with me or us	4 months	No	No
100	543	True	R_2Yb0MmE108OmtGD	Yes	Yes	Private Practice position		Internal Medicine		White		No, Not Spanish/Hispanic	4	Never Married	2020	An unplanned or emergency cesarean	39	Yes	still breastfeeding	Less than 1 month	No	still breast feeding	12	7-12 months							0-3 months		0-3 months						0-3 months,4-6 months,7-12 months		0-3 months,4-6 months,7-12 months	No one else	Not applicable, I did not bring my baby to bed with me	I thought it was safer if my baby did not sleep with me or us	8 months		No
100	370	True	R_2VfoyEclzckSu53	Yes	Yes	Other	Clinic & hospital & OB In rural AK	Family Medicine		Other, please write down	Alaskan Native		2	Married	2018	An unplanned or emergency cesarean	38.5	Yes	10	Less than 1 month	No	11 mo	4	0-6 months	7-12 months	4-6 months					0-3 months								0-3 months,4-6 months,7-12 months				Not applicable, I did not bring my baby to bed with me	We woke each other up, or baby woke me or others in the bed,I thought it was safer if my baby did not sleep with me or us,I thought it would be too hard to get my baby to sleep in a crib when he or she was older	4 months		No
100	521	True	R_2fcygtGS9fVCC2c	Yes	Yes	Residency		Obstetrics and Gynecology		White		No, Not Spanish/Hispanic	4	Married	1993,1994, 1997, 2000	Vaginally and induced	37	Yes	10	4 months	No	10 months	0	0-6 months,7-12 months		7-12 months	0-3 months				4-6 months				4-6 months,7-12 months		0-3 months,4-6 months,7-12 months			0-3 months,4-6 months,7-12 months		Your husband or partner	Sleeping with my baby helped the baby or me to sleep better,To breastfeed		Greater than 12 months	Yes	No
100	441	True	R_2cbmgChSsO0WvS5	Yes	Yes	Residency		Obstetrics and Gynecology		White		No, Not Spanish/Hispanic	1	Married	2017	Vaginally and not induced	38	Yes	18	Greater than 8 months	No	18	6	0-6 months,7-12 months		4-6 months,7-12 months					0-3 months		0-3 months,4-6 months,7-12 months						0-3 months,4-6 months,7-12 months		0-3 months,4-6 months,7-12 months	Your husband or partner	Not applicable, I did not bring my baby to bed with me	I thought it was safer if my baby did not sleep with me or us,A doctor or nurse advised not sleeping with my baby	Greater than 12 months		Yes
68	329	False	R_11Zzng78CKMSE6Y	Yes	Yes	Private Practice position		Obstetrics and Gynecology		White		No, Not Spanish/Hispanic	2	Married	2007	Vaginally and induced	38	Yes	11months	5 months	No	11 months	6
100	869	True	R_1ocNHjVWxyIaYoI	Yes	Yes	Academic position		Other	Im-peds	White		No, Not Spanish/Hispanic	2	Married	2014	Vaginally and induced	40.2	Yes	30	Less than 1 month	Yes	30months	12	0-6 months	7-12 months						0-3 months,4-6 months				7-12 months			7-12 months	0-3 months,4-6 months		7-12 months	No one else	To breastfeed,To be close or bond	I thought it was safer if my baby did not sleep with me or us	6 months	No	Yes
100	426	True	R_3lWdj9LAucwdBna	Yes	Yes	Private Practice position		Obstetrics and Gynecology		White		No, Not Spanish/Hispanic	1	Married	2011	Vaginally and induced	40	Yes	12	Less than 1 month	No	4 days	7	0-6 months,7-12 months			4-6 months,7-12 months			0-3 months			4-6 months,7-12 months				4-6 months,7-12 months	0-3 months		4-6 months,7-12 months	0-3 months	Your husband or partner	Sleeping with my baby helped the baby or me to sleep better,To comfort when fussy	Not applicable, I brought my baby to bed with me	Greater than 12 months	Yes	No
100	456	True	R_2VjwGjtGqjLLi8k	Yes	Yes	Private Practice position		Family Medicine		White		No, Not Spanish/Hispanic	2	Married	2018	Vaginally and not induced	40	Yes	14 months	Greater than 8 months	No	14 months	35	0-6 months	7-12 months						0-3 months								0-3 months		0-3 months	Your husband or partner	Not applicable, I did not bring my baby to bed with me	I thought it was safer if my baby did not sleep with me or us,I thought it would be too hard to get my baby to sleep in a crib when he or she was older	4 months		No
100	584	True	R_2QJqL9Mf8cIa1j8	Yes	Yes	Residency		Pediatrics		White		No, Not Spanish/Hispanic	3	Married	2015	Vaginally and not induced	38	Yes	9 months	6 months	No	9 months	10	0-6 months	0-6 months,7-12 months						0-3 months		0-3 months				0-3 months			0-3 months	4-6 months,7-12 months	Your husband or partner	Not applicable, I did not bring my baby to bed with me	I thought it was safer if my baby did not sleep with me or us	4 months		No
68	255	False	R_0jIS0qdOoMfNS93	Yes	Yes	Academic position		Family Medicine		White		No, Not Spanish/Hispanic	4	Married	2016	An unplanned or emergency cesarean	36	Yes	0	Less than 1 month	No	Baby never latched	10
100	465	True	R_2P5rjioIlG3tdwN	Yes	Yes	Academic position		Pediatrics		White		No, Not Spanish/Hispanic	2	Married	2005	A planned cesarean	39	Yes	13 months	6 months	No	13 months	16	0-6 months,7-12 months		0-3 months,4-6 months,7-12 months	0-3 months,4-6 months				0-3 months,4-6 months					0-3 months,4-6 months,7-12 months		0-3 months,4-6 months,7-12 months			0-3 months,4-6 months,7-12 months	Your husband or partner	Sleeping with my baby helped the baby or me to sleep better,To bottle feed	I thought it was safer if my baby did not sleep with me or us	Greater than 12 months	No	No
100	381	True	R_2ZVMEq0HIN0fJYv	Yes	Yes	Residency		Internal Medicine - Pediatrics		White		No, Not Spanish/Hispanic	2	Married	2006	Vaginally and induced	38.6	Yes	15	6 months	Yes	15 months	10	0-6 months,7-12 months			4-6 months,7-12 months				0-3 months		4-6 months,7-12 months				4-6 months,7-12 months	0-3 months		4-6 months,7-12 months	0-3 months	Your husband or partner	To breastfeed	I thought it was safer if my baby did not sleep with me or us,A doctor or nurse advised not sleeping with my baby	Greater than 12 months	No	Yes
100	1452	True	R_1Ed75FC21JA5MQz	Yes	Yes	Private Practice position		Pediatrics		White		No, Not Spanish/Hispanic	2	Married	1996	Vaginally and not induced	39	Yes	6	5 months	No	6 weeks due to my nipple pain which I could never get diagnosed or cured	12		0-6 months,7-12 months	4-6 months,7-12 months					0-3 months								0-3 months,4-6 months,7-12 months					We woke each other up, or baby woke me or others in the bed,I thought it was safer if my baby did not sleep with me or us	2 months		No
100	500	True	R_3NINI3OuWoE7mHJ	Yes	Yes	Private Practice position		Dermatology		White		No, Not Spanish/Hispanic	2	Married	2015	Vaginally and not induced	40	Yes	10	4 months	Yes	Stopped BFing at 10mo bc no more supply. But he was still latching well	24	0-6 months	7-12 months		4-6 months				0-3 months		4-6 months					4-6 months		4-6 months		Your husband or partner,No one else	Sleeping with my baby helped the baby or me to sleep better,To breastfeed	I thought it was safer if my baby did not sleep with me or us,A doctor or nurse advised not sleeping with my baby	6 months	No	Yes
100	597	True	R_POqZcwxqaBQcz8R	Yes	Yes	Residency		Pediatrics		White		No, Not Spanish/Hispanic	1	Married	2019	Vaginally and induced	38	Yes	9	Less than 1 month	No	1 month	7	0-6 months	7-12 months	0-3 months,4-6 months,7-12 months			0-3 months		0-3 months							0-3 months	4-6 months,7-12 months		0-3 months	Your husband or partner	To breastfeed,To comfort when fussy	I thought it was safer if my baby did not sleep with me or us	6 months	No	No
100	634	True	R_3edVxq5W7PtzOwM	Yes	Yes	Residency		Pediatrics		White		No, Not Spanish/Hispanic	2	Married	2017	Vaginally and not induced	36.1	Yes	19	Greater than 8 months	Yes	19 months	12	0-6 months	7-12 months	7-12 months	4-6 months,7-12 months			0-3 months			4-6 months		7-12 months	0-3 months	4-6 months,7-12 months		0-3 months	4-6 months,7-12 months	0-3 months	Your husband or partner	Sleeping with my baby helped the baby or me to sleep better,To breastfeed,To be close or bond,To comfort when fussy,To comfort when sick	I thought it was safer if my baby did not sleep with me or us,A doctor or nurse advised not sleeping with my baby,I thought it would be too hard to get my baby to sleep in a crib when he or she was older	11 months	No	No
100	530	True	R_1jIWQDw1wqOQBoA	Yes	Yes	Residency		Family Medicine		White		No, Not Spanish/Hispanic	2	Married	2018	Vaginally and not induced	38	Yes	Still breastfeeding	Greater than 8 months	Yes	Still breastfeeding	6	0-6 months,7-12 months		7-12 months	4-6 months			0-3 months			0-3 months,4-6 months,7-12 months				0-3 months,4-6 months,7-12 months			0-3 months,4-6 months,7-12 months		Your husband or partner	To breastfeed,Other	Not applicable, I brought my baby to bed with me	Greater than 12 months	No	Yes
100	351	True	R_2V9oGVKWtLdoTA6	Yes	Yes	Academic position		Pediatrics		White		No, Not Spanish/Hispanic	2	Married	2016	Vaginally and not induced	39	Yes	53	Greater than 8 months	Yes	8 weeks	12	0-6 months	7-12 months	7-12 months					0-3 months,4-6 months					0-3 months,4-6 months,7-12 months			0-3 months,4-6 months,7-12 months		0-3 months,4-6 months,7-12 months	Your husband or partner	Not applicable, I did not bring my baby to bed with me	I thought it was safer if my baby did not sleep with me or us,A doctor or nurse advised not sleeping with my baby	6 months		No
100	577	True	R_XUpZtYsaIH6AtO1	Yes	Yes	Academic position		Family Medicine		White		Mexican	2	Married	2017, 2020	Vaginally and induced	39	Yes	Still BF	Less than 1 month	Yes	Still bf	12	0-6 months,7-12 months			0-3 months,4-6 months,7-12 months						0-3 months,4-6 months,7-12 months				0-3 months,4-6 months,7-12 months			0-3 months,4-6 months,7-12 months		No one else	It was commonly done in my family,Sleeping with my baby helped the baby or me to sleep better,To breastfeed,To be close or bond,To comfort when sick	Not applicable, I brought my baby to bed with me	Greater than 12 months	No	Yes
100	485	True	R_31zlEFk16kknPfA	Yes	Yes	Residency		Obstetrics and Gynecology		White		No, Not Spanish/Hispanic	2	Married	2015	Vaginally and not induced	40.2	Yes	5	3 months	No	6 weeks	5	0-6 months,7-12 months			7-12 months		0-3 months,4-6 months				0-3 months,4-6 months,7-12 months					0-3 months,4-6 months,7-12 months		0-3 months,4-6 months,7-12 months		Your husband or partner	To breastfeed,To be close or bond,To comfort when fussy,To comfort when sick,Other		Greater than 12 months	No	No
100	443	True	R_9nLiGn9Phpj0NR7	Yes	Yes	Fellowship		Pediatrics		White		No, Not Spanish/Hispanic	1	Separated	2015	Vaginally and not induced	38	Yes	72	6 months	Yes	3 years	12	0-6 months,7-12 months			0-3 months,4-6 months,7-12 months						0-3 months,4-6 months,7-12 months				0-3 months,4-6 months,7-12 months			0-3 months,4-6 months,7-12 months		No one else	It was commonly done in my family,Sleeping with my baby helped the baby or me to sleep better,To breastfeed,To be close or bond,To comfort when fussy	Not applicable, I brought my baby to bed with me	Greater than 12 months	Yes	No
100	294	True	R_9NWyO2WJCXXf6PD	Yes	Yes	Residency		Pediatrics		White		No, Not Spanish/Hispanic	2	Married	2014	Vaginally and not induced	38.6	Yes	22	Greater than 8 months	Yes	22 months	8	0-6 months	7-12 months	0-3 months,4-6 months,7-12 months									4-6 months			4-6 months,7-12 months	0-3 months			Your husband or partner	To comfort when fussy	We woke each other up, or baby woke me or others in the bed,I thought it was safer if my baby did not sleep with me or us	4 months	No	Yes
100	381	True	R_31uc7STGp8BQOXo	Yes	Yes	Residency		Pediatrics		White		No, Not Spanish/Hispanic	3	Married	2016	Vaginally and not induced	39	Yes	20	Less than 1 month	Yes	20 mo	6	0-6 months,7-12 months		4-6 months,7-12 months					0-3 months								0-3 months,4-6 months,7-12 months					I thought it was safer if my baby did not sleep with me or us	11 months		No
100	404	True	R_1FJukwDGjHYVs8I	Yes	Yes	Residency		Family Medicine		White		No, Not Spanish/Hispanic		Married	2020	Vaginally and induced	39	Yes	Still pumping	Less than 1 month	No	4 months	6	0-6 months	7-12 months	7-12 months					0-3 months,4-6 months		0-3 months,4-6 months				0-3 months,4-6 months		7-12 months	0-3 months,4-6 months	7-12 months	Your husband or partner	I though it was safer if my baby slept with me or us,A doctor or nurse advised sleeping with my baby to breastfeed,To breastfeed,To bottle feed,To be close or bond,To comfort when fussy	We woke each other up, or baby woke me or others in the bed,I thought it was safer if my baby did not sleep with me or us,A doctor or nurse advised not sleeping with my baby	4 months		No
100	430	True	R_BsuG5yG8MVLOkEN	Yes	Yes	Residency		Pediatrics		White		No, Not Spanish/Hispanic	4	Married	1991, 1996, 1998, 2000	Vaginally and induced	36	Yes	14 mo	6 months	No	14 mo	0	0-6 months,7-12 months		7-12 months	0-3 months,4-6 months						0-3 months		4-6 months		0-3 months	4-6 months,7-12 months		0-3 months,4-6 months,7-12 months		Your husband or partner	Sleeping with my baby helped the baby or me to sleep better,I though it was safer if my baby slept with me or us,To breastfeed	Not applicable, I brought my baby to bed with me	6 months	No	No
100	519	True	R_3j3tgWrgZ2K9yqG	Yes	Yes	Private Practice position		Pediatrics		White		No, Not Spanish/Hispanic	3	Married	2009	Vaginally and induced	39	Yes	9mos	3 months	No	3 mos		0-6 months	7-12 months	0-3 months,4-6 months	7-12 months								7-12 months			7-12 months		7-12 months	4-6 months	Your husband or partner	To comfort when fussy,To comfort when sick	I thought it was safer if my baby did not sleep with me or us	3 months	No	Yes
100	608	True	R_3qrttRLBmRUuS1w	Yes	Yes	Other	PCP full spectrum family doc at a community health center	Family Medicine		White		No, Not Spanish/Hispanic	1	Married	2019	A planned cesarean	39	Yes	21 months	Greater than 8 months	Yes	21montgs	15	0-6 months	7-12 months						0-3 months,4-6 months								0-3 months,4-6 months,7-12 months				Not applicable, I did not bring my baby to bed with me	I thought it was safer if my baby did not sleep with me or us	7 months		Yes
100	517	True	R_1lmk1cnKRG4TL6N	Yes	Yes	Residency		Pediatrics		White		No, Not Spanish/Hispanic	1	Married	1990	Vaginally and not induced	41	Yes	48	6 months	Yes	4 years	7	0-6 months,7-12 months			0-3 months,4-6 months,7-12 months						0-3 months,4-6 months,7-12 months				0-3 months,4-6 months,7-12 months			0-3 months,4-6 months,7-12 months		Your husband or partner	Sleeping with my baby helped the baby or me to sleep better,I though it was safer if my baby slept with me or us,To breastfeed,To be close or bond,To comfort when fussy,To comfort when sick	Not applicable, I brought my baby to bed with me	Greater than 12 months	Yes	No
100	332	True	R_3Rx3EzUZWnqOxXc	Yes	Yes	Academic position		Other	Adult Pulmonary/Critical Care	White		No, Not Spanish/Hispanic	1	Married	2017	An unplanned or emergency cesarean	39.2	Yes	Still breastfeeding	Less than 1 month	Yes	Still breastfeeding	12	0-6 months		0-3 months,4-6 months													0-3 months,4-6 months,7-12 months				Not applicable, I did not bring my baby to bed with me	I thought it was safer if my baby did not sleep with me or us	6 months		No
100	439	True	R_1gIrOLZeUH2KVmD	Yes	Yes	Academic position		Obstetrics and Gynecology		White		No, Not Spanish/Hispanic	3	Married	2014	Vaginally and not induced	37	Yes	11	Greater than 8 months	No	11 months	12	0-6 months	7-12 months						0-3 months		0-3 months		4-6 months,7-12 months			0-3 months,4-6 months,7-12 months		4-6 months,7-12 months		Your husband or partner	Sleeping with my baby helped the baby or me to sleep better,To breastfeed	I thought it was safer if my baby did not sleep with me or us	6 months		No
100	903	True	R_uffpjYsYybE9OKJ	Yes	Yes	Academic position		Pediatrics		Asian		No, Not Spanish/Hispanic	1	Married	2017	An unplanned or emergency cesarean	39	Yes	15	Greater than 8 months	Yes	15 months	12	0-6 months	7-12 months	7-12 months					0-3 months,4-6 months								0-3 months,4-6 months,7-12 months				Not applicable, I did not bring my baby to bed with me	I thought it was safer if my baby did not sleep with me or us	8 months		No
100	285	True	R_1mqQw6atYny4dBz	Yes	Yes	Fellowship		Dermatology		White			1	Married	2019	Vaginally and induced	39	Yes	14	Less than 1 month	Yes	14 months	20	0-6 months	7-12 months						0-3 months,4-6 months								0-3 months,4-6 months,7-12 months		0-3 months,4-6 months		Not applicable, I did not bring my baby to bed with me	I thought it was safer if my baby did not sleep with me or us	6 months		No
100	276	True	R_2DMvrpJIRcDFKuh	Yes	Yes	Hospitalists		Pediatrics		White			2	Married	2013	An unplanned or emergency cesarean	41	Yes	60	6 months	Yes	60 months	26	0-6 months,7-12 months			0-3 months,4-6 months,7-12 months						0-3 months,4-6 months,7-12 months				0-3 months,4-6 months,7-12 months			0-3 months	4-6 months,7-12 months	Your husband or partner	To breastfeed	Not applicable, I brought my baby to bed with me	Greater than 12 months	No	No
100	582	True	R_1rOIN82VVKnyLpS	Yes	Yes	Private Practice position		Pediatrics		White		No, Not Spanish/Hispanic	3	Married	2009	Vaginally and induced	39	Yes	9	3 months	No	4 mos	8	0-6 months	0-6 months,7-12 months						0-3 months				0-3 months,4-6 months,7-12 months	0-3 months,4-6 months,7-12 months	4-6 months,7-12 months			4-6 months,7-12 months	0-3 months	Your husband or partner	To comfort when fussy,To comfort when sick,Other	I thought it was safer if my baby did not sleep with me or us	12 months	Yes	Yes
100	402	True	R_29jqEiK61ijKuIt	Yes	Yes	Academic position		Family Medicine	and Neuromusculoskeletal Medicine	White		No, Not Spanish/Hispanic	1	Married	2018	Vaginally and induced	40	Yes	17	Greater than 8 months	No	n/a	12	0-6 months	7-12 months	4-6 months,7-12 months					0-3 months				4-6 months,7-12 months			4-6 months,7-12 months	0-3 months		4-6 months,7-12 months	Your husband or partner	To breastfeed,To comfort when fussy		5 months	No	Yes
100	594	True	R_DIikbHNukrjuMMN	Yes	Yes	Academic position		Pediatrics		White		No, Not Spanish/Hispanic	2	Married	1993	Vaginally and not induced	40	Yes	5 months	2 months	No	n/a	8	0-6 months	7-12 months	7-12 months					0-3 months,4-6 months					0-3 months		0-3 months	4-6 months,7-12 months		0-3 months	Your husband or partner	To breastfeed	We woke each other up, or baby woke me or others in the bed,I thought it was safer if my baby did not sleep with me or us	6 months	No	No
100	446	True	R_QbSr5uuteuawYM1	Yes	Yes	Residency		Obstetrics and Gynecology		White		No, Not Spanish/Hispanic	1	Married	2015	Vaginally and not induced	39	Yes	13	Greater than 8 months	Yes	13 months	6	0-6 months	7-12 months						0-3 months,4-6 months											Your husband or partner	Not applicable, I did not bring my baby to bed with me	I thought it was safer if my baby did not sleep with me or us	7 months		No
